# Supplementary material for: Developmental validation of a high-resolution panel genotyping 639 Y-chromosome SNP and InDel markers and its evolutionary features in Chinese populations
Source: BMC Genomics. 2023 Oct 12;24:611. doi: 10.1186/s12864-023-09709-3 (PMC10568895; doi:10.1186/s12864-023-09709-3)
Supplement: Supplementary file 5 — Supplementary Material 5 [file 12864_2023_9709_MOESM5_ESM.xlsx]

## Sheet: Table S1
Table S1 Y-SNPs and Y-Indels in the 639-plex panel and their primer information.
No.	Locus	Chrom	Coordinate on Hg38	Ancestral allele	Drived allele	Haplogroup	Forward Primer (5'-3')	Reverse Primer (5'-3')	Amplicon size (bp)
1	A12440	chrY	19156881	G	T	O1a1a1a1a1a1a1	GAAACAAACCTCAGGCAATCGT	GGGTATTTGGGATGCAATTGTCC	200
2	A12442	chrY	16674658	G	A	O1a1a1a1a1a1d	CCACCACATCCAGCCACATA	AGCTGTGGCATGAAAATACTATCC	199
3	A14362	chrY	11678629	G	A	R1b1a1a	GAGTCGAATGGAAGAAAATCAAATGG	CCATTCTCGCCCATTCCTTTT	211
4	A14788	chrY	16791668	C	T	O1a1a1a1a1a1a2	AGACACCCATTAGCAGTGAGC	TCACCCTAGCTCCTATGTCCC	200
5	A14899	chrY	8551043	A	G	C2b1a1b1b	TCGACTTGCCTTTGCTATGGT	TGCAAGTATCAGGTCCCATGG	200
6	A14909	chrY	15313537	G	C	C2b1a1b1	AGTGTCTTGTCATGTCCCTGTC	GACAGCTATGACTGCACCTGT	200
7	A15314	chrY	16971760	G	A	Q1a1a1	GGAGTGGTGACAGAAGGCAT	TCAACAACCATTCATGCCAA	176
8	A16427	chrY	6935999	C	G	O2a2b2a2b2c	ATGAGGGGCGTGTCTATGAC	CAAGCCACCTACCCTGAGTT	200
9	A16433	chrY	7487521	G	A	O2a2b2b	GGCCTGAGACAGAGGAAAGC	TGGGTCTCAGGACTTCAGACT	200
10	A16438	chrY	8160778	C	T	O2a2b2b1	GGCTTCAGCTCTAGCTTACAGC	CAGTTGATACAGCAGAGTTAACTTCTC	148
11	A16440	chrY	7051380	G	A	O2a2b2b1b	AACCTTTTCCAGCCAGGTGT	CCAGGCTGGTATGCAATGGT	270
12	A16609	chrY	8512885	A	T	O2a2b2a1b1	GTTTTCCCCATGACAGCAGG	GGCATGGTCACTGTAGTGGT	200
13	A16629	chrY	18669508	T	A	O2a2b1a2a2a1a	AAAGGCCCCAGTGGATCTTG	GACCATACCGTTGAGGAGGG	200
14	A16636	chrY	8319074	T	G	O2a2b1a1a1a1a1b1a2	GGGCCCAGAACCCTTACAAT	TTTCCTTCTCTAGGCAGGGC	200
15	A16639	chrY	13207251	G	A	O2a2b1a1a1a1a1b1a2a	GGGCATTCACTCCTGTTAAACA	GAGGAGGGGTGAAGTTTTGT	200
16	A17418	chrY	7754132	T	C	O2a2b2a2b1	TGGAAGCCCAGCTGTAAAAGT	GGGTGGCCTGTTCTGAGAAT	200
17	A18028	chrY	14712512	C	A	O2a1a1b1a2a	CCTCCCCTTCCAACCTATGC	TCCAACGTGGCAGGAAAATG	200
18	A22321	chrY	7417185	G	A	O2a1b1a1a1a1b1a	AGCAGTTCGAGACCTGACATG	GGGTCTCACTCATCTAGGCTG	200
19	A22938	chrY	15493910	G	T	O1b1a1a1b2	AATTGTGCTGCTGTAAACATGCA	ACAAGAAGTGAGGCTTAGAAGGT	200
20	A5914	chrY	9008677	C	T	R1b2	ACCCCAACAACACAACAGACT	CCCACTGCGAGACCCTAAAA	200
21	A9457	chrY	8682393	C	A	O2a2b1a1a1c1b	GGAAGAAGCTGGATGCACCT	CCAGCTGAGTTGGTGCTTCA	200
22	A9472	chrY	7776459	T	C	O2a2b1a2a1a1b1b1	CCCCCAACCCCAAACTCTC	CCAACAGGGCTTCTCTCTGG	200
23	A9473	chrY	8389648	T	A	O2a2b1a2a1a2a1a	AATGTCACCGGTCAGAAGGG	GTGGAACCTGCACCTAGGTT	200
24	ACT3892	chrY	7757655	T	A	O1a1a1a1a1a1a12	GCCACGGCAACATGACAAC	TTCACCTAGTTTCCCACTACAA	200
25	ACT6715	chrY	12127626	T	C	O1a1a1a1a1a1a13	AAAGATGAACTCTGCCCTCA	AGCCCTGAGGTCAGCC	200
26	ACT7481	chrY	5379325	T	G	O2a2b1a1a1a1a1b	CATGACACATGAGTTAAATTCCCAG	CTAGCCAGGGACATGCTTTTCTCTAC	150
27	AM00694	chrY	15132281	G	A	C1b1	ACTGCCTTCTTAAGTGGCTGG	TTGCTGGAGGTTCACTGGAC	200
28	AM00847	chrY	21268367	C	G	C1b1a2	GGAGTTTTAGATGAGCCTGGACA	TGTTGCCCAATCAGGAGTGTT	198
29	AM00848	chrY	2869421	C	T	C1b1a2b	AGTCTCTTTCAGGTTTGCCC	CAAAGCCTGAGCACAAAGGC	199
30	AM01756	chrY	12668382	G	A	O2a2b2a2b2	CATTGCTTCGGCCCAGAAAG	TACCTGGAGGCTTCACTTGC	200
31	AM01822	chrY	19482714	T	C	O2a2b2	CAGCATTCTGGCCAACACTT	GGAAGCTAGCAGTACAGCGT	200
32	B28	chrY	19886411	T	A	Q1b2	TCTCCAGGGAGGTAAAAGAC	GATGCACACACCTCGGTCT	200
33	B392	chrY	7375376	G	A	O1a2a1	GTCAGGAGTTGGAGCTGAGC	GGTTGGTTTGTTTGAGACGGA	200
34	B418	chrY	20417046	T	A	O1b1a1a1b1c	GGGGGTGAGAAGGTTTGTTA	CAACCATACATTAGGAAGACTGT	200
35	B424	chrY	16137810	T	C	O1b1a1a1b1a3	ATCTTCTGATTTTTATGTTTAGGTTAATAAGC	CTTTAAATGCTCTTAACAGTTGTTATATGC	154
36	B425	chrY	2959287	A	G	O1b1a1a1b1a3a	TGCCACAATCAAGCCTGAGT	GCGAATGCATGGTAAGTGTCC	199
37	B426	chrY	12985788	A	G	O1b1a1a1b1a	CTGCTAGCTGAATTGGCCTCT	ACCCAGGGTTCAAGATAGCT	200
38	B450	chrY	9326420	C	T	O2a2b2a2b2a	CAAGCACAGCACTCACAAGG	GACACCGAGTCTTGAGCACC	200
39	B451	chrY	2883887	T	C	O2a2b2a2b	TCACAAGAGGGCTTTGGTCTC	AGATTCTGCAGGAATGAGATTTTGG	200
40	B452	chrY	7435878	T	C	O2a2b2a2b2b	TGGGGTATCTATGCCTTCAAGC	TGAGGAAGAGGCGATAGAGTG	200
41	B456	chrY	7915212	A	T	O2a2b1a1a1a4a2a3a	TTGGTATCATATTCCCCCAGACA	AGAATTTAATCCAAATTGCCTCTGGT	200
42	B523	chrY	7410937	C	T	N1a2b	CACTTGAGGTCACGTTTCCCT	GAGGAAGGAAGGGCGTAGTG	200
43	B66	chrY	9310248	A	G	C1b1a	TCCTAAAGTGATCTGCAAGCCA	AAAGGGAGAAGTTGCCAACT	199
44	BY12738	chrY	2850425	A	G	D1a1a1b1a	CAGTGAACTGCATGGTGCTG	ATCCTGTCCAGTGTACTCTCTCA	200
45	BY180079	chrY	21604460	G	A	O2b1a1a1b1	GTTAGTATCCATCCCTGGGTTTG	TTGGGCTGTAGAGCCTTGTG	206
46	BY37723	chrY	14837157	C	A	O2b1a2	TGGTTACAGAGAGTTGCAGCA	CCATGAACACTCTCAGCTGT	200
47	BY49229	chrY	17112447	T	C	O1b2a1a1b	CCAGCAGTTAAAGGCAGTAGC	CTGCCTCGGCTGTTTCTACA	200
48	BY78763	chrY	9332856	A	T	O2a2b1a1a1a1a1b1a2a1	ACCTGTGAAAATGTCATCTTCAGG	TGCCAGTAAACACATGGGGT	200
49	BZ180	chrY	8159342	T	C	Q1b1a3a2	ATGAGGTAGCATGGGTTACACA	AGTCACTGGTCAAATTGGCCT	200
50	CTS1000	chrY	7266943	G	A	N1a2a	CTCCATGGAAAGACAAAAGGC	CTGAAAATAGAATCAAGAAAAGGACAG	120
51	CTS1011	chrY	7275711	T	C	O2a2b1a2a1a1a1a	TTGGAAGGACAGTGTGGGAC	AGGGAAAGCAGAGAGAAGGC	200
52	CTS10286	chrY	17259820	G	T	O2a2b1a2a1a1a2	GGCAGATTTCAAGTTTATCAGGGT	CAACTGCACAGAAAGGTGGC	200
53	CTS10484	chrY	17366751	G	A	O1b1a1a1a1b1b1	AATGTACATAGCAGCATGGCTT	AAAAGGGTAAGTGTCAGTTTGGC	200
54	CTS10736	chrY	20573824	C	T	O2	TCCAGATGAGATTTGGATGGAGAC	ATCTCAAGAGGTTGTTTTGCAGT	200
55	CTS10923	chrY	20674406	A	C	C2b1b1	GGCTCCTGTTGCTTCATGAG	AGGCCCCCTATTGGTGAGTA	200
56	CTS10976	chrY	20704817	G	C	K	TCATGCAAGTGGAATCCCCC	TTTATATGTCAGGTGCTCCAGGG	200
57	CTS11043	chrY	20753093	G	T	C1a	GAACCTCACGTGGACAGGAA	GGTGAGGACATAGGGCAGTC	200
58	CTS1127	chrY	7356597	C	T	O1b1a2a1a	TTGCAGAGCTGTTGATGGGT	AAAATGTCTTTTCTCCCTACTGCC	200
59	CTS11727	chrY	21078644	T	C	O2a2a1a	TTGCCCCAGACTCTAGGCTA	TGTAGGTGAGCTCAAGCAGT	200
60	CTS11785	chrY	21107999	T	C	O1a1a2a	GAGCTTGTTATCATTGAGTTACCTG	GCTGCCAGGTAGTCAGACACA	154
61	CTS11990	chrY	21244407	C	A	C2b1a1a	CTTGGGATCTCTGGGAGGGA	ACTCTTAGATGCTGCGTGGG	200
62	CTS12473	chrY	26442844	T	G	N1b2	TGGGAGCCCATAGGAAGGAA	AAAGCAAAGTGACAAAAGCAGA	200
63	CTS134	chrY	2884846	G	T	D1a2a	TGCAGAGGGGATGGGGAATA	CACTGTGCCCAGCCCTTAAT	198
64	CTS1346	chrY	7484964	T	C	O2a2b1a2a1a1b1	ACTCTGCCATCTCCAACACC	CTGCTCCTGGAATTCAGTGTCT	200
65	CTS1350	chrY	7487927	G	A	N1a2a	TTCTTGTCTTTCCTCCCTGTTCC	ATGTGTCAACCTAGCTGGGC	199
66	CTS142	chrY	2892583	A	G	N1b1a1a	TGTCGGGTGGAGACTTACAT	TGCATCAAACATCCGAGTTCT	200
67	CTS1754	chrY	11928893	G	A	O2b	TGACTTTTAGAAGCAGTGTAATTGGT	AGACATTGCTGACTGGGAAGG	200
68	CTS1763	chrY	11933789	C	A	O2a2a1a1a1	AGACAACTGATAGAGGTTAGGT	CCAGGGGTGTTATGACAGAGA	200
69	CTS1875	chrY	11985739	C	T	O1b2a1a1a1a	GTGGTGCTCAAGGTGGATGT	GTGCGTCCACCACTGTCATC	200
70	CTS1983	chrY	12020954	C	T	J1	CTACCTGTCCACCAAGCACC	TCCTGAGCCTGGAAAGAACAC	200
71	CTS201	chrY	2937703	G	A	O2a2a1a1	ACTGCTGCTTCGTTTTTGCA	CACCAAGAAGAAGGGCAAAGT	200
72	CTS2205	chrY	12097309	A	G	O2a2b1a2a2a	CATGTTGTGGAAAGGGCCATG	GGTCTCCCCAGGCTGAAATC	200
73	CTS2335	chrY	12145546	T	C	O1b1a2a	AAAAAGGTAATGGTCTCTGAGCAC	TTAATAAAATTGTCCATGGTGGTACA	200
74	CTS2364	chrY	12156462	G	A	N1b2	GGTGACTTTGACATCAGTGGA	GCCTCATGAAACCTTGGTTTCC	200
75	CTS2458	chrY	12193258	A	G	O1a1a1a1a1	GCCTCAGCTTCTCTCCCAAC	GACTCCCCACTGGAAGACTG	200
76	CTS2498	chrY	12209305	A	G	O1a1a1a1a1a1	GGTCTGTAACCCCCATGAGAG	TGCTCCCTACTCTGTTGGAG	200
77	CTS2657	chrY	12287636	G	C	C2b1a1	CGGACAAGGGTTCCAGACTG	CGGGAAGATGGTAGAGTTCGG	200
78	CTS2818	chrY	12388954	A	G	C2b1b1b1	GCTGCCCTGTATGAAACCAG	GGCAAACTTTCCATCTGGGC	200
79	CTS2882	chrY	12429079	C	A	O2a2b1a2a1a1b1b2b2	GTGTGGTCACCCCTTGTAAA	GCAGCTGTTGTCCTTATAGCT	200
80	CTS3385	chrY	12772904	C	G	C2b1a2b	AAAAAGATCCAGAAGAAGAAACCT	TGGTTGGCTTCCACTTTCTCT	200
81	CTS350	chrY	6834801	C	T	O1b1a1a2	TCCGTAGCATGGTGGTGTTG	TGCAAACACGTACGAAACCC	200
82	CTS3763	chrY	13047403	A	G	O2a2b1a2a1a1b1b	AAACAACAGGTCCACATTGACA	TGCTTGTTTGTTTCATGGGACT	200
83	CTS3857	chrY	13116223	G	C	O1b1a1b1	AGGACCTTCCCCACTGTTGT	CCCAGAAGGTAAGGCTTGAGC	200
84	CTS4263	chrY	13416425	T	C	O2a1b1a1a1	GTCTGTAGGCACCTTCCCTG	AAAATGACATCGCTCTTCCTT	201
85	CTS4266	chrY	13417997	G	A	O2a2b1a2a1a1a2a1a1	TAGGGTACATGCGCACAACA	TCATAGGTGGGAACAATGAGA	200
86	CTS4308	chrY	13450336	C	T	N1a	TCTCAAGAAAAGCAGACTTAAAGT	TTGGTGGGTCTAGTGGTCCT	200
87	CTS4325	chrY	13467374	G	A	O2a2b1a2a2a1	CCCAATGTCTGACCCACCAT	CCATTGCTCCTGGCGTGTAT	200
88	CTS4351	chrY	13491473	G	A	O1a1a	TCGAGGAGCTCTGAAGTATGG	TGGTCCTCAAGCCTATTTCCT	200
89	CTS4452	chrY	13542325	C	A	O2b1a1	GACTCCCACACACTAATGACAGA	AGAGAATCAGCCCTGTGACA	200
90	CTS4585	chrY	13611075	G	T	O1a1a1a1a1a2	AACTGATAATGGTCTGGCTTACACT	CTTGTGCCAGTAGTGTTTCAGG	200
91	CTS4658	chrY	13643869	T	C	O2a2b1a1a1a4a	TGGGCCAGTATCTTCAACTGA	GATCAAAGTTCTGCCCACAGC	200
92	CTS4660	chrY	13645480	T	A	C2b2	GCAAGGGACACAGCAGGTTA	AGAAGACATGCCCTCCTCCT	200
93	CTS4714	chrY	13668621	C	A	N1b2	ACAGGAGTAAACACAAGATGAAGGA	ATGATTTGGGGGTCAATTTTTGT	200
94	CTS498	chrY	6932368	A	C	O2a1b1b	TTGCCGTAAATGTTTGCCCT	TGGTGATGTCTACAAAACCAAGT	200
95	CTS5063	chrY	13886009	G	A	O2a2b1a1a1a3a1	AAGAAGTAACCTAACTAAATGTCCACAC	CTATAACAGCATGTGTGTTGGGG	200
96	CTS53	chrY	2828076	G	T	O2a2b1a2a1a2a	AGCCTTGTCAATTAGGACCACC	ACAGCAGTCACAGTCTAGGTC	200
97	CTS5488	chrY	14202743	A	T	O2a2b1a1a1b2	GAACAGTGAGCCCAGGAAGG	TGCAACTAGGCCTCTGTCAT	200
98	CTS5492	chrY	14205200	G	A	O2a2b1a1a1a3a1a	CCCCCATCGGATTTTACCTTCT	GCAAGGGGAGAGGGAGCATT	199
99	CTS562	chrY	6979491	T	C	O1b2a1b	AGACATTTCTCCGTTAATCTTTACA	TCCCCACCCCCATCTAGAAT	200
100	CTS5854	chrY	14396816	C	G	O1b1a1a1a1b	GAATCCAAGACCATGCTGGC	AATGTCCTCTGTTGCCCAGT	200
101	CTS586	chrY	6999718	C	T	N1b1	CAAGCCTACCTGAGATGGGC	AGAGAAGAAGGGAAGGAAAGGC	200
102	CTS6373	chrY	14747203	G	A	O2a2b1a2a1a2a1	GCTGTCTGGAAGCAGCTTTG	TGGAGGACTGCATCAAGTCA	200
103	CTS647	chrY	7059486	A	G	O	TCCATCCCCTTCCACTGTATG	TCTTCCACTTTCCTTTCCCTGA	200
104	CTS6493	chrY	14820835	G	C	O2a2b1a2a1a1a2a	TACAGGCGTTAGGACCCAGA	AACCAGCTTCCATTTTTCCTGC	200
105	CTS651	chrY	7062625	C	T	O1b1a1a1a1b1b	TTATCCTCCCTGCTCCCTGT	GAGCCTCAGCCCAAAACACA	200
106	CTS679	chrY	7080790	C	T	O2a1b1a2a2b	ATGTCCTCCCTCCCTGCTG	GGCTCCCACATCACCTTCTC	200
107	CTS682	chrY	7082868	C	T	O2a2b1a2a2a1b	TGCCTTTCTCTCACCAGCAT	CTTCCTTTGGGGTGGGGAAC	200
108	CTS6987	chrY	15112009	C	A	O2a2b1a1a1a3a1a1	TCTGTACATGTAGTCATTTGTGCAC	CACTACCTGACTCCGTGCAT	200
109	CTS713	chrY	7101497	A	G	O1b2a1a1a	CAGCATCTACTCATGGAAAACTGT	ATGCTGAGCACATTGGGACA	200
110	CTS7300	chrY	15300234	T	C	O2a2b1a2a1a1a1a1a1	CACCCTGTGCCAGCCTTTAT	CTTTCTTGTGATCAGCCCCCA	200
111	CTS7316	chrY	15305140	G	A	O2a2b1a1a1c1	CCAACAACTTTTTCTTATGTCACTT	GGGAAATTCTGATATGTGATTCTC	182
112	CTS7377	chrY	15338194	C	A	O2a2b1a2a1a1a2a1a	GCCCACTTTTTGATGCGGTT	GCAAAATTGACAGTTGGGATGT	203
113	CTS7399	chrY	15348639	A	G	O1b1a1a1a1b1a	CCCTGCCCACATACCCAAAT	TCTTCCTAGCTTGCGCCAAG	200
114	CTS7501	chrY	15399645	G	C	O2a1b1a1a1a1a1a1a2	TAATGTCCTCACTGCGGCAC	GTGGGATCCTAAGGCCTTGG	200
115	CTS7634	chrY	15466531	T	C	O2a2b1a1a1b	TTGCTGTGTCACCCGGTTTA	CTCGAGGCCAGGGGTTTAAG	200
116	CTS7638	chrY	15469880	T	C	O2a1	TGGCAGCAGTTTCAGGAGTC	TGGTCTCCAACTCCTAGGCT	200
117	CTS7789	chrY	15554524	A	T	O2a1b1a1a1a1a1a1a1	AGTGATTTTCCTACTGCAGGCA	TTCTCTCCAGCTGTTCATGAGG	200
118	CTS798	chrY	7152212	G	A	O2b1a1a1a	AGGTGTCCTGAGTCGTAGGT	TTTGTGTCTGACTTGCTTTGCT	200
119	CTS8579	chrY	15979247	T	C	C2b1a1a1	AGAGGAAGGCCACTGATTAGC	TGTGCCCCTCCACAGAATCT	200
120	CTS8624	chrY	16004083	G	T	N1	GTCCAACCCCACAGTCTCAC	TGTCCTTATTCACTTGGTGGCA	200
121	CTS93	chrY	2858215	C	T	C2	TTGGAGTTCTGTGATGAGTAGAGA	GGGTGAAAAGGCAACCTATGG	200
122	CTS9678	chrY	16909897	T	A	O2a2b1a1a1c1a1	GCTCTCATTCTCTCTTGTCTGTTG	ATACACTTGCCTAGCATCACATAC	212
123	F10012	chrY	8141098	A	G	C2a1a4	ACACTTGAAGGAGTCCAGCA	CGATCCTACTGTCCACACCTC	200
124	F10036	chrY	8248808	C	T	C2b1a2a2b1a	AAGGAGAATGAAGCTATCAGC	TGAGATGCCCACAATGTATGG	200
125	F1025	chrY	7750237	G	A	O2b1a1a1a1	GGGAACAGGGAGGGCTTATG	CAGATTGCCCTCTGAACGGG	200
126	F1055	chrY	7878240	G	C	O2b2	TGATGAATCACGGTTGAAATGTCAC	TTGGATGTACACCTAGCTGACAC	166
127	F1067	chrY	7932440	G	A	C2b	TCACAAATTCAACAAGGGGGC	ACAACACCTGTGTGATGCCT	200
128	F1070	chrY	7991613	T	C	D1a1a1b	TGGGTTGAGGAACAGGTAAACT	TGTTGCAAAGACAGTAGGATGT	200
129	F1074	chrY	8011483	T	C	O2a2b1a1a1a1a2	TGTATGCAGGTTTCAGGCAGA	CTGAGAGTGTAATTGCCCAGC	200
130	F1096	chrY	8219532	A	T	Q1a	CGCTTGTAAATGCAGGACCC	GGGGGTAGTAGAATAACTGGACC	200
131	F11	chrY	2947262	C	G	O2a1b1a1a1a	TGGAAGAAAGTTGGACCATGGA	TGTCAGCCAAAACAGAATCCAC	200
132	F110	chrY	8200055	C	T	O2a1b1a1a1a1a1	AAAGGCCCTCATGATGTGGC	GCCCGAAGAAGAAGAAAGGGT	200
133	F1100	chrY	8238048	A	G	O2a2a1a2a1a1a2a	AAGAGAGCAACAGCTGAGTCA	ATTTGGAGATGAAATGTGCTCCA	200
134	F1101	chrY	8242363	C	T	N1a2a	GCTGTCTGGGGGATCTCATC	TGTGCAAAAATCACTAAGCATTCCT	200
135	F114	chrY	8265044	T	C	O2a2b1a2a	AGTTCTCACCTTCATACTGTTCCC	GGTGGAAGTTCTTACAGGATGC	200
136	F1150	chrY	8512223	C	T	O2b1	ACACACACAGACACAGACATAGT	TGTCCCTTTGCTATGGCTGG	200
137	F1154	chrY	8513272	T	C	N1a2a	GAGGTCAGCCTTAAAAATGTCATG	GTTACTCCTGGTGCCTCAGACAC	146
138	F11898	chrY	14121882	G	C	C2b1b1b2	TGCCACTGCACTCTAACCTG	GAGTTCCCTGGGGTTCCTTT	200
139	F1199	chrY	8567110	G	A	O1b1a1b1a1a1	AGGCAGGCTGACAGTTCTGA	GACAGAAGAGGGTCCACTGC	200
140	F12	chrY	2947472	C	T	O2a1b1a1a1a1c	TCATTGAAACGCACTGCATGA	GCCATTGGCTTAAACATAGATCTCC	200
141	F122	chrY	8419835	G	A	O2a2b1a2	ATTACATTGACAGGCTTTGCTCTG	AGTCAGACATATGGCCAGAGC	200
142	F12502	chrY	16509372	A	G	C2a1a2a2b	ACCTGTCTGTTCATCACATCCT	TGTTCCCCCAAACCTATGGA	200
143	F1252	chrY	8624835	C	T	O1b1a1a1a	CAAGTCCCTGCATGTTTGGG	TCCTGCAGATGCTTTTGGATG	200
144	F1260	chrY	8631281	A	G	N1b2	GCAGCAAAAGCACAGCAAGA	TTTACCCCTCACCAGATTGCA	200
145	F1275	chrY	8656690	C	G	O2a2a1a2a1a1	ATGCAAGCAGGTCCTTCACA	TGCAGGAATGCAGTTGGAAGA	200
146	F1276	chrY	8657982	T	C	O2a2a1a2a1	TGCACCATGACAGCATTTCT	CTGCCTCCCTTCATCCTTGG	200
147	F13136	chrY	19913183	C	A	C2b1a2a2b1a1a1	ATTTGCAACACAGAGGACAA	TGTGCTTAAACATTCCTTTGACC	200
148	F134	chrY	8552111	A	G	O2a1b1a2a1a	TGCTTGGGTTGTGGCATTCT	CTTGGGTTGGTGACAGGACA	200
149	F136	chrY	8578543	G	T	O2a1b1a1a1a1b1a1	CTTGCCTTTGTCATGGTGCC	GGCTGTGTGCAAGAATCAGG	200
150	F1365	chrY	8765172	C	T	O2a1b1a1a1a1e	AAACGAGCTGCCTTATGCTG	ACTGCAGTGTGCCACAGATT	200
151	F1370	chrY	8775324	G	C	C1b	TTAAGGGAATGCGGGGATGC	AATGTCGTGAGTTGAGGGGG	200
152	F140	chrY	8591567	A	C	O1a1a1a	AGGAAGCCTGGCTGAGTACC	TTGAAGAGTCCCTGCAGACC	200
153	F14184	chrY	3683223	T	C	O2a2b1a2a1a1a	ACAACTACATGCAACAAGATGCC	GGTTTCATTAGTTAACGTTCCCCA	200
154	F14249	chrY	5593720	G	T	O2a2b1a1a1a3	CCGTTGCTAGAGAGTTGGTGT	AGTTGGGAGCAGAGACTTGG	263
155	F14327	chrY	8662220	C	T	O2a2b1a2a1a2	CCTTCTCTTCCAGCAGGACC	GCATGCGCATTCATGACACA	200
156	F1437	chrY	8993528	T	C	N1b2	CCAGTAGGCTCACTGTGCTC	GCAAGGCTGAAAAGTGTGTCC	200
157	F1448	chrY	9015710	A	G	O2a2b1a2a2b1	CCTGAGGCTGTGTGGTTCTT	TATCAAGCACAGTCCCGGGA	200
158	F14494	chrY	15666795	G	A	O2a2b1a1a1a4	ATGTGTGAATTTGTCCCAGTCA	TGCTGAGAGACTTTGCCACC	199
159	F1458	chrY	9037746	A	G	O2a2b1a2a1a1a2a1a1a1a1	AATGGGCTCACTCTTTCAGGA	TGGCAGTCCAAACACCTCAA	217
160	F1486	chrY	9271322	C	T	N1b2	AATGAGTGGCCTTGTGCTGG	GGAATGCCTCTTCCCACCAA	200
161	F152	chrY	8674784	G	T	O2a2b1a2a1a1a1a1a	TGTGTGGCTCTGCTTAGGC	GGCTTGGCTGCAAGACAAAA	200
162	F15214	chrY	6779875	T	G	O1b1a1a1b1a4	GAAATCCAAGGGCAGACAGC	GATTGATTGAGCAAGAGGGGG	200
163	F15400	chrY	7003383	G	A	O1a2b	GCTAGGGGAGTGAAGGTGTG	CCTGCCCTCTAGAGCTCCTT	200
164	F15447	chrY	7045779	G	A	O1b1a1a1a1a1b1a1	CCAGGGGTGCTGTCTTCAC	AGAACACACCACAAGCCAGT	200
165	F155	chrY	8747488	C	T	O2a2b1a1a1a1a1a1	AAGAACACGGAGTCCTGCAG	CTCTCGGGCTGTGTTTCTGT	200
166	F15657	chrY	7309412	C	T	O2a2b1a2a1a1a1a1a1a1	TGACTTTTTCCAAAATTTACAGAAAAC	ATAGGCACCCACCACCACAC	197
167	F15754	chrY	7410381	A	G	C2b1a1a1b1	CCAGGTGAACACAAAGGGGT	GCATCTGGTGGGTAGAGCC	200
168	F15823	chrY	7480372	C	T	O2a2b1a1a1a1a1b1a1	GCACCCGTCAGTCCATTATT	GGAAACCATCCTTAGCAAACCA	200
169	F1626	chrY	10019893	G	A	Q1a1a1	CAAAGTGAGAGCTGAGCTTCA	GCCCCAACTCTTACAGATGCT	200
170	F1635	chrY	10038404	G	A	D1a1a1a2	CACACTTCTGCAGTCCCCTA	CACTGCAGTCACCTCCATGA	200
171	F16411	chrY	8041340	T	A	O2a2b2a1b2a	CTGGGACCAGTACACAGGTG	AGCTTCCTGTTGGCAGAACA	200
172	F1658	chrY	11063667	G	A	O1b2	GACAGGTGAGTGACGATGCA	CCACTCTGAGGGCTGATCCT	200
173	F1699	chrY	12016324	C	T	C2a1a	GCCTGTGGACCATTTGAAGT	ACAGTGGGAAAGGAGCATCC	201
174	F17	chrY	3022470	G	C	O2a1b1a1a1a1a1a1	ACCCTGTGCTTGTTTCCTCT	CTCCCTTGGCGTCAGTTTCA	200
175	F17034	chrY	8568505	G	T	D1a2a1b	GTTCCTGGAGAACGACCCC	GACGTGGCTGCTTGCTTCTC	200
176	F17158	chrY	8639564	C	T	O2a2b1a1a1c1b1	GGATTCCACTCTGCGTGTGT	CAGAGCTTTGATCCCAAGCC	200
177	F1739	chrY	12128247	G	C	O2a2b1a2a1a4a2	CAGCAAACACTTACTGAGCCC	CTCAACCCACACATGGCAGA	200
178	F17409	chrY	8841132	G	A	D1a1a1a1a1b1	ACACCATTGAGCACCAGTCA	TGTTCTTTTCCCTACATCATGAG	200
179	F1754	chrY	12175314	A	G	O2a2b1a1a1a1a1b1	TGCCCTTGCCATTTTTGCAA	TGGCCATAGATAAGGACATGT	200
180	F1756	chrY	12190138	C	T	C2a1a1b1	TGCCAGCTTGCAGACAAAAC	CCCCGTTAATCAGGACGCTA	200
181	F1759	chrY	12202632	G	T	O1b1a2a1	TGGCAACAGACAGGACAGAA	GTTCTTACCCTTTCATACAGTCTGC	200
182	F1770	chrY	12216203	T	G	O2b1a	CACACTTCCTTCTCTTCCCCT	CCTGCACAGGGAAGTGACAA	200
183	F18	chrY	3107180	A	G	O2a1b1	TGGGGCTGGAACAAAATCATG	AGAGCTGGAATCCTGGTGAG	200
184	F1827	chrY	12617805	T	G	Q1a1a1	CTGAGACTAGAGTAAAAATCTGAGT	GGACTGCCTAAACCCGTGAT	200
185	F1837	chrY	12679350	C	G	O2a2a1b	TGGGTACAGGTTAATGCAGGG	AAGGTTTATTCATGCTCAGAAACA	200
186	F18460	chrY	11975323	A	G	O1a1a1a1a1a1a10	CAGCAGGTTGGTGTCCATGA	ACAGCTGTCCCCTCCAAAAC	200
187	F1876	chrY	12856604	A	G	O2a1a	ACCAGATCTTACAGGTGAGGGT	CCTAGCCATTCCACTGCCC	200
188	F18822	chrY	12215116	C	A	C2b1a1a2	GCCACACTTCCTGCTCTTTC	GCACAGGGAAGTACAGGGAA	200
189	F1894	chrY	12927303	C	T	O2a1b1a2a1a1	GGAACATTGGCAGAGCAGGT	ATTGCTCCTGGCCTAGTCAC	200
190	F18942	chrY	12297721	C	G	O2a2b2a2b2b1	AACCCAGGAGGCAAAAACAG	TTTTTCATTGCCAGTGCCCTG	200
191	F19892	chrY	13426026	C	A	N1b2	CTGAAGGAAACAGATACAACCAAAAG	GCTTGTTGTCCAGGTTTCATTTAC	169
192	F1998	chrY	13705372	G	A	N1a2a	GTCGCAGCTATCGAACAGGA	CCTCCATTGTCAGCAGGTCT	200
193	F20457	chrY	14125226	G	T	C2b1a1a2a	CCAACATTTACTGACTGCTGTGT	TGTGCCACTTATTACTTACTATTTGCT	200
194	F20963	chrY	14584712	G	A	O2a2b1a1a1a3a1a2	TTCTCAGTGTTGCACGTTGC	GAATGAGTCAATGCACCTGGC	200
195	F21137	chrY	14743808	G	C	O1b1a1a1b1a4a	GCCCACTCTGCTCTGTGTAA	GCCTGTGGCTTAGGTGTGC	200
196	F2137	chrY	14231050	T	C	O2a2b1a1a1a1a1b1a	GCCCTCACAATTTCACTCATCT	AGCTCTTGAACTGGCTTTCA	200
197	F2157	chrY	14292015	A	T	D1	GCTGCACACAAATGAGGCAA	GTCATAAGGAATACCAATTTGGACT	200
198	F22689	chrY	16469153	T	A	C2b1a2a2b2	AGTTGCTCCAAATTCATGTTAACAGT	AGGAACCCAATCCATATTTGACA	200
199	F2320	chrY	14791202	G	C	O1b1	TGCCTAGATTGTTAAATGTTCACTTCT	GTTCAGGGTCATGGGTCAGC	200
200	F238	chrY	11976805	A	G	O2a1b1a2a	CTAGCTTTGGGAGGGGTAGT	ACCTCTCACCACTCTAGCCA	200
201	F2407	chrY	15057128	T	C	N1b2	GCTACCATCATAGAGACAATGGGT	GGGAATCTTTCTTCACCACACC	201
202	F2417	chrY	15078930	A	C	D1	TGAGCACTAATTTGCAGAGGAGT	ATTGCAACCAAATACAATGAATTGTC	200
203	F2422	chrY	15082161	A	G	O2a2b1a1a1a5a	CCAAATGCAAGACTTGGAATGAGA	GTTTTGAGTGTGTTCCCATGCT	200
204	F24442	chrY	19395830	C	A	Q1a1a1	GCTGGTGCTTTCAAGAGAGC	AGCAGCAGCAAGACCTTCC	200
205	F2505	chrY	15385763	C	G	O2a2b1a2a1a1a1a1a1a1a	TGCTTACCATGCAAATGGGT	GAAACCACCCCAATGATCCA	200
206	F2517	chrY	15422485	T	C	O1b1a1a1a1b2a1a1	TTGGAGGCTGACTGAAGACT	GGTCTAGGAAGGGTCTAGAAATGT	200
207	F2527	chrY	15453484	C	T	O2a1b1a1a1a1f1	TGAGAGCAGGCATAATCTGGT	AGCTCTTTTTATTCCCCTCCCT	200
208	F2588	chrY	15651892	T	A	O2a2a1	GCATGATTTGAGAGCATAAACTGT	GGTGTGTACCACTATGCCTGA	200
209	F2631	chrY	15785661	C	T	O2a2b1a1a1b1	ATTTACACATAATGGGCCTTGGC	GGCATCTCTGGGGAATTCC	200
210	F273	chrY	12834153	A	G	O2a2b1a2a1a1a2a1	TCTTATCCTGTGTCTTAAAATGGCA	CACCTGCTTCGGCCTTCTAA	200
211	F2758	chrY	16303465	C	T	O1b1a1a1a1a1a	AAAATAAACTCCAGCAACATGGGA	TCTTCCCACTCTGCTGGTCT	200
212	F2779	chrY	16464302	A	C	O2a2b1a1a1a1a1b1a1a	CTGTCCCCTGCAACCTACAG	CTGTGACATATATGTGAATATGAAGCAC	200
213	F2781	chrY	16472792	A	G	O2a2b1a1a1a2a1a1a	GATGGAGCCTGGAATTCTGGA	TCCCCAGATCTCGTGACTCC	200
214	F285	chrY	13080424	A	C	O1a1a1a1a1a1a3	GATCCACTGTAGTCCCCAGC	ATTTCACAAACAGGTCTGGCT	200
215	F2887	chrY	16777816	G	T	O2a2b1a2a1a1b	GCTGCATTACAAGCATGGGG	AACCTTGAGAGGAGACACCG	200
216	F2890	chrY	16787749	C	T	O1b1a1a1a1a1b	TGTTTGACCCACATCCAAGGT	AATATCTCTCCATTTCCCCTTGT	200
217	F2924	chrY	16920117	A	T	O1b1a1a1a1	TGCTAAAAGTCAGCTTTGCTCT	TTGGGTATTTTTGAAGGTGTCATGT	200
218	F3021	chrY	17224065	T	A	O2b2a	GGATATGCAAGAGGGGAAGGAG	AGCCTTGGCTGTGTGGTAAA	200
219	F314	chrY	13835291	G	T	O2a2b1a2a1	TTTGGGTAGTTGTAGGCAGT	CCTGCATGAAGCCAAGAACC	200
220	F316	chrY	13859072	A	G	O2a2b1a1a1a1a1a	ACTGGACTTGGGGTAAAGCA	TCAAGTGTGTATCTCCCAGCC	200
221	F3229	chrY	19512803	C	T	O2a2a1a2a1a1a2a1	TGCATCCTAAAGTGGCACCC	AGTGCAGAAGTTAGGGCTCA	200
222	F325	chrY	14083907	C	T	O2a1b1a1a1a1	CCAGATGGTGACTGTCAAACC	TCTCCCACCAGCCTCTTCTT	200
223	F3393	chrY	20862088	C	A	C1	AAGGCTGTGGCAAAGGTCAT	ACTTGTTCTTCAGTGAAGCCT	200
224	F3401	chrY	20906831	G	A	D1a1a1a2a	GCCTAATCTGCCATTTGGTGAG	TGGGCACACCATTTTGATCA	200
225	F3525	chrY	21592764	C	A	O2a2b1a2a1a1b1a1	GGAGTTCAGGTGGCAGAACT	AGGAAACCCTAGGCTGACCA	200
226	F3555	chrY	21644863	A	T	C2b1a2a2b1	AGTGGGCATCTTTGATCACA	CATTGTATGAATGAACCTCCTTTTTGG	200
227	F3607	chrY	22212420	T	G	O2a2b1a2a1a1b1a	TGCATTGTGAAAGACATGGTCA	ACGGTTTGTTGACTTGTCCT	200
228	F3750	chrY	8897810	G	A	C2b1a2a1a1	ACTCTTTGCTCACTTTGGAACA	ACAGTGGTGAGTCAATGGAGAC	200
229	F3759	chrY	9925421	C	T	C2b1a2a1a	CTATGTGACTGGCTCTGCTTGA	CCCAGAACGCAGACTGAAGA	200
230	F377	chrY	14822031	G	A	O2a1b1a1a1a1a1a1a	TGGCCTATGCTCAGCAATGA	AAAGGGGGAGTGCCTGTTTC	201
231	F3796	chrY	16466840	C	T	C2a1a3a	GGATGGAAACTGAACTGAACCTC	TGGAAATGGATGGACATGTTCA	200
232	F38	chrY	6872387	G	A	O2a1b1a1a1a1b	CAGGGTGGAAAGATTAAATGAGGC	GTTTGAGCTAAGAGGCCCCA	200
233	F3813	chrY	21406477	G	A	C2b1a2a1a1a	CTGGAGGAAGGGGAATCTGC	ATCCTTGGATGCAGCACTGG	200
234	F3830	chrY	2951361	T	C	C2a1a1b1a	GCTTCAAGAAGATTCATCTGGCT	TGCCCTGCTTGTATTCCCAT	200
235	F3880	chrY	8936280	A	C	C2b1a2	TGTCAAGCAATTGTGTTTATAGGCT	GATGCTTCAACTGTTCCTGACC	200
236	F3914	chrY	12122545	C	A	C2a1	GGAAGGGCCATGAGTAGTGG	TCCTAGCCAGTGCCAACTTG	200
237	F3916	chrY	12227546	G	A	C2b1a1a1a1d	CTTGCTACCACCATCTCCCTC	GCTTCCGGAGCCTCTAGGG	200
238	F3918	chrY	12422081	A	T	C2a1a1	ATGAGTGTTCAGGCCTCAGC	CATGCATTCATTCCCTCCTTGG	200
239	F402	chrY	15228073	A	C	O2a2b1a1a1a2a1a1	GTTGTGCTATCAGCTTCACA	TGAGGTCACAACTGCAACCA	200
240	F4052	chrY	2942876	C	A	Q	GATGGACACATAGGTTGTTTCCA	GGCAACAAAAGTCACACAACA	200
241	F4065	chrY	6999465	G	A	N1a1a1c	AGGTGGCTTCCTCTAGTGGA	AAGTGGGGCTGCCATCTAAG	200
242	F4068	chrY	7111272	A	G	O2a2b2a1a1	AAAAGTGCACCAATACGGGT	GCAGCCTAGGTGACATGGTA	201
243	F4084	chrY	7806112	C	A	O1a1a2	AGTGCCCTTTATAGGCCTGC	TCACATGCAAGAAGCCAGGA	200
244	F4110	chrY	8655941	G	A	O2a2b2a1a	GGCAGCAAAGTCTGGCTTTT	AATGGCCCACAACCTGGAG	200
245	F4124	chrY	8926223	G	A	O2a2b2a1b	CTTCCAGTCCCTCAGCCAAG	GACATCCCATGGAGAGACTCA	200
246	F417	chrY	15450837	C	T	O2a2b1	GCGGCAAGCTGGACAAAACTA	GTTGGAGAAGCAGCATGTA	201
247	F4229	chrY	15191598	T	C	O1b1a1a1a1b2a	GTCATCCCCATCATTCCCCC	GGTGACAGAGTGAGAACCTGT	200
248	F4249	chrY	15709593	G	T	O2a2b1a2a1a1b1b2b1	GTGGTTCTAGTGGCCTGCAA	GTTGGCTCACTCCATCTGCT	200
249	F438	chrY	15719807	C	T	O2a2b1a1a1a1	AGGCTCTGGAAAAATGAGGTCA	TTCGTCTCTGTACACAAAACCA	200
250	F4528	chrY	17187267	C	T	Q1a1a1	GCCAGCCACTTATGCTGCTA	TGCTTATCTAATCCTACCTGGCC	200
251	F4531	chrY	2787953	C	G	Q1a2a2	CTGCTCTACTGCTGTCCTGA	GCAGTTATGTATGTATGTGTGTGGT	200
252	F4552	chrY	3328149	G	T	Q1a1a1	TGTGGGGTTCTGAAGATGTGG	GCCCGAGCCTAAAGTAAGGA	200
253	F46	chrY	6992580	A	G	O2a2b1a2a1a	GCACTCTTGAACCCGTAACAC	GGCTAGTCACCACTACCAAGG	200
254	F4667	chrY	6644855	G	A	Q1a1a1	GGCATTTTAATGATTTTTAAGGGTA	CAGAAAAGGCAAACTCATACAGAC	208
255	F48	chrY	7028155	C	T	O2a2b1a2a1a1a1	TTCCAGGTGCAGTGATGGAC	AGATTCCCTTTCTTGCAGCCT	200
256	F5088	chrY	15238780	G	C	Q1a1a1	CCTCCTGTCTGTCAACCACG	TGGAGCAATGTCTTCCACCA	200
257	F514	chrY	16827961	G	A	O2a1b1a1	CTCCTATAGACAGGGAAGCAGC	TTGTCCATGCTCATGTCTCAGT	200
258	F5310	chrY	20297424	C	A	Q1a1a1	GTTACAGCAGTTAAGTTTTTATGTCCAA	GAAGGAACTCTAGACACATCTGATGTAA	187
259	F533	chrY	17150090	C	G	O1a1a1a1a1a	TCATGTGGTTTCATTCCCTGC	ACACGGATGCATATGTGTGGT	200
260	F5410	chrY	21600637	G	A	Q1a1a1	CACTGCAAGATGCTAAAAGTCTTG	CTGTTACTCAGAGAACCCACAACA	211
261	F5477	chrY	6912515	G	A	C2b1b1b	CACACCTGTAGGGCAAAAATGG	GACTGCAGGTGATCCACTCG	200
262	F5481	chrY	8570236	A	G	C2a1a3a1	TGGACAACAACCCTCATGGAG	CAAACGCCAGACACAGCCT	200
263	F5485	chrY	12930191	A	T	C2a1a2a2a	AGGCTCTAGGGGATTGGGAC	TTCACCTTCAATCCCTCATCATGT	200
264	F55	chrY	7103384	G	A	O2a2b1a2a1a1a1a1	GTGGGAGAACATGGCACTCA	CCACCATCCTTGTCAGCCAC	200
265	F5504	chrY	8591107	T	G	O1b1a1a1a2	TCCTTGGAGAGGGCAGACAT	CCCACCTGGAAGACAGCAAA	200
266	F5970	chrY	5308358	T	G	O2a2b1a1a1a	AGTTGTCCTTCTCAAGACCCA	CTCCTGACCTCATGATCCCC	174
267	F618	chrY	20456323	C	T	O2a1b1a2	TCGAGTAGGAAAACACAAAGTCCT	TCCCGTTTTCCTCAAAGAACCA	200
268	F632	chrY	20766182	G	A	O2a1b1a1a1a1a	GCTTGGACCTGGGTTACCTG	CCCCTCCAACTTCATGAGGC	200
269	F6379	chrY	8681300	C	T	C2a1a2a2	TGTCTCACTTCATCCTGCACC	GAGCCCCTCAACAGCACTAC	200
270	F6480	chrY	9677095	G	C	C2b1a1a1a1a	GCCACAGGGTCAACCAATTT	TGGCTGCTGGACTAAAGACAT	200
271	F666	chrY	21822736	G	A	O2a2b1a1a1a2a1	CGGGTTTTTACAGGGAGCCT	ATGGGGGTCTCCTTCACTGT	200
272	F706	chrY	2791620	G	A	O2a2b2a2	TCTTCAAATTCAGGGATGAATGCA	AGCCTATAGCCAAGCTGCAG	200
273	F709	chrY	2799611	A	G	O1b1a1a	CACCCATTATGGCCCCACAA	CTGAAAGCAACCAGGACAGG	200
274	F714	chrY	2846275	C	G	O1b1a1b1a	TGCTTTCCTGCCAGGTTTCT	CACAGAAAAATGGAAGGTGCTGT	200
275	F717	chrY	2851665	T	A	O2a2b2a2a	CCACTGCTTTGGTGCTTATGG	GGTTCACTAAGCAGCCAAGC	200
276	F728	chrY	2896066	C	T	O2a2b1a2a2b1a	CCCCAGAGTCATACCCTTGC	AGTTTGTGCCTTGCCTGATT	200
277	F735	chrY	2944220	T	G	O2a2b1a2a1a4a	AAAGGCTCATGCTACAATTGTGA	TCTTCCCAAGAAAACATCTTAACA	200
278	F743	chrY	2983714	A	T	O2a2b1a2a2	ACCCAATCAGGCCTGTGATT	CAGCCTCAAAAACCAGTGCTC	200
279	F748	chrY	3021085	T	C	O2a2b1a2a2b	CCCTTGCAGTGGCTGAGTT	AGAGACACTTGCTCCCTCCA	200
280	F78	chrY	7649743	T	C	O1a1a1a1	CATACACACAGGCATAGAAAAGA	TGCATAGGGAAATGTTTCTTGCA	200
281	F7940	chrY	20584303	T	C	C2b1a1a1a	ACGACTCACTGCAGCCTTC	ATAATCACAGCACTCCGGGA	200
282	F8	chrY	2932454	T	C	O2a2b1a1a1	TTGGGGCTCTGAAATTGTGAGA	ACACCAAAATGTAAAAGCATGTT	200
283	F809	chrY	6835583	A	C	O1b1a1a1a1b2a1	TGGACTTAAGACCCTCAAACT	ACCAATCAATGATCAGTCAGTT	202
284	F81	chrY	7677564	T	C	O1a1a1a1a	TTTGATAATTCCTGCCAAGCA	TGTACGACATGTGGGCAAGT	200
285	F819	chrY	6870532	A	T	O1a1b	CTCCAGTGATCAAACAACATCCT	ACAGTACTTGACCACCTCCTG	200
286	F820	chrY	6872663	A	G	R2a	TTGGACACAACTTATGCAAAGA	TGCTACCCACAGACAAATGCA	200
287	F838	chrY	6980894	A	C	O1b1a1b	TGAGAGTTGGTGCTGAAGGC	GGACACAAGTGGCTACTGAAC	200
288	F840	chrY	6986090	G	A	O1b1a2b1	TTATAGGGTGCGGGGTGTGT	AGGGAGTTCTTGGATGGGGT	200
289	F845	chrY	7007216	T	G	C2b1b	TTCTTTCTCAAACACACTAACTCA	AATCAGTGGCTCCCAAAAGGA	200
290	F8465	chrY	2841395	A	G	C2b1a1a1a1a1	TCACAGCATGTCACAGTCACA	CGCAGGACTTTTTGTTGTGC	200
291	F852	chrY	7025885	A	G	O2a1a1a1	AGCATCACATTCTGAGGTGCA	TACATCTCTGGGAGGGGGTG	200
292	F862	chrY	7040377	C	G	O2a2a2	TCAGACTACCCACCCTTGGT	GTGCCCCTGATTTCTGTCTCA	200
293	F8841	chrY	4016981	T	C	C2b1a2a2b1a1a	ATATCTTAATAAATAGGCTAGAGAAAGGTG	GTTCTAAACAGAAGGACAACAATGC	237
294	F8989	chrY	4428265	C	A	C2b1a2a2b1a1a1a	TGGTTAATCTCACTGATGGTTT	AGCAACAATCTAAGGTCACACC	200
295	F901	chrY	7142715	G	A	D1a1a1	CCTTGTCAAAATGCATCACCAGC	GCAGAAACAAGGTTGATCAGC	200
296	F914	chrY	7285468	A	G	C2a1a3	GATCCCCCTTGTTGGTTGACT	CTGACAGACACAGGGGTTGT	200
297	F923	chrY	7324690	C	A	O1b1a1a1a1a1a1a1	ACACTCACAGAGCAACACCA	ATGGGTGAAGAGAGATGTTAACACA	200
298	F940	chrY	7403782	A	G	O1b2a1a2b	CACATTGGAGAAAAGAGGGGA	ATCTCAGCCCTGTCCCATCT	200
299	F949	chrY	7459612	C	T	N1a1b	TGCCAATGACAACTTTTACTGTCC	TGAGGACACAACTTGGCAGG	200
300	F971	chrY	7639604	T	C	O2a1b1a1a1a1g	CCACATCTCTGCCCATCTCC	GCCACCTCCCCTTTCTAGGA	200
301	F9739	chrY	7027693	A	T	C2b1a2a1a2	GCTCCTGAAGTGCCAGCTAG	GATGAAGTGTCGTTCTGTCGC	200
302	F977	chrY	7659301	T	C	O1b1a1b1a1a	CTCAAGGTTCAGGGAGGAGC	GGGACCCGGAGAAGGATGAT	200
303	F9935	chrY	7825293	C	G	C2b1a2a2	GTGTAGCGATGAGAGGCAAA	TGGACTGTGCCAGAGAAACA	200
304	F995	chrY	7689890	C	G	O2a2b1a1a1a5	CCTTTGGAATTGTGGGCATGG	CTGACCCACTTTCCTCCGG	200
305	FGC1222	chrY	8982955	A	T	T	GACAGAAAATGCAGCAGGCC	GTTGGGTCATCTGGTTGGGG	200
306	FGC12511	chrY	13457948-13457949	GG	G	O2a1b1a	TGGCAACAGACAAGATCATAAGGA	CCGTTTCCCTCTTAGCCTCT	200
307	FGC14753	chrY	20030242	A	C	Q1a1a1	GAGCTTCAGGAGGTAAGGCT	CACTCCAGCCTACCCAGTCT	200
308	FGC16863	chrY	7928343	C	T	O2a2b1a2a1a1b1b2	TCTGGGAGCTGGGTCCTAAG	TGCCAGGACTATGCTTCACA	200
309	FGC16889	chrY	8654898	C	T	O2a2b1a2a1a1b1b2a1	TGAGTGTGTGTGTGTACGCA	GTCTCAGCCAGCCTCTGTAT	200
310	FGC23469	chrY	11722923	G	A	O2a2b1a1a1a2	ATAGAACCAACAGTAATGGCTTCG	TCCATTCCATTCCTTTCCACTCC	200
311	FGC23471	chrY	21713934	G	A	O2a2b1a1a1a2a	GTGGCAAAGGAAGGAGAGGT	TCACCCTCCCATCTAGCTTGT	200
312	FGC23868	chrY	20632217	G	A	O2a2b1a2a1a1b1b2b1a	ACAGCTGTTTTGAGTTCTCCA	AGGATCGCTAATAAGCCCAGA	200
313	FGC29900	chrY	15828671	A	G	O1b1a1a1b1	AGAAGTTGGGAGGCATAGGC	AGCTCAACACAGCCTCAACT	200
314	FGC33994	chrY	8529275	C	G	O2a1a1b1a2	TGAGCATTGCATGGACTCCA	CTTACACCTCAGACTGGCCC	200
315	FGC34973	chrY	7112329	G	A	O2a2b1a2a1a4a1a	TCCTGGAGGGTCAGAAACAC	ATGGGGTAGCAAATGCACGT	200
316	FGC3750	chrY	8605018	G	A	O2a1b2	CCTCCAGAGGGACCCTACAA	ACTAGCTCGTGCCCATTTGT	200
317	FGC39587	chrY	8683333	C	T	C2b1b1d	CAACTGAGAGTCCACTGCCG	CTTAGGCAGGGTGACAGCTC	200
318	FGC45548	chrY	8263775	T	C	C2b1a2b2	TGCACTTGAGAAACAGCTGG	AACTGTCTGCCTCACCATACA	200
319	FGC50625	chrY	13221073	T	A	O2a2a1a1b	AGTAACAGAGAACCCTTTCCCC	CTGGAGACATCATGCTACCCA	199
320	FGC50672	chrY	17342309	A	C	O2a2a1a1b2	CCACACACATAGAATGCTGGC	ACCCCTTGTAGCCTGTCTCT	200
321	FGC50673	chrY	17354245	C	T	O2a2a1a1b2b2	CTAAGTCCCCACCTGACCCA	TCCTCCAGCTACTTCCCTCA	200
322	FGC50710	chrY	21333459	A	C	O2a2a1a1b2b	CCCAGCACTTTCGGGTGTAA	AGAGTGGCATATGACTTCATGCT	200
323	FGC54474	chrY	3773488	T	C	O2a1b1a1a1a1e2	GAGCCATTCGTAGTCCTGCT	GGGGAGTAATGGTGTTGGCT	200
324	FGC60773	chrY	7904739	T	A	O2a1b1a1a1a1l	ACCAAGGAGGGCCTACTCTT	TGACAACCTCCAGCACAGTC	200
325	FGC62833	chrY	13655146	G	A	O2b1a1a2	ATGTATGGGGCTGCATTCCC	TGCACTGGTGGGAAGTGTAG	200
326	FGC66056	chrY	18988843	C	T	O1a1a2a2b1	TGGGTGAGGGAAACAAGTCT	ACAGGGACAACAGATTCTGTCT	200
327	FGC66104	chrY	13439811	T	A	O1a1a2a2b	TTTGGAAGGCCTCCCCATCT	TTTTGACCCAGCCAGAGTCC	200
328	FGC66168	chrY	14741765	T	C	O1a1a1a1a1a1b	AGAATGCCAGATTTTCAAAGCA	AATTGTTGGTAGAATGTGCCA	200
329	IMS-JST002611	chrY	7678685	G	A	O2a1b	TCCCTCAAGTGCAGCAGTG	GGCTTGCCCTACTGAGAACA	200
330	K10	chrY	8650993	C	T	O1b2a1a	CTGGTCTGGCATCATTTGGG	ACTCGAGGACCAGTTCAGCT	200
331	K511	chrY	7786343	G	A	C2b1b1a	CCTGCTCATCTTCATCCCGA	TCCCCTGGCTCGTATCTCTT	200
332	K516	chrY	6957565	C	T	C2b1b1a1	GTGTCTCTCACGACAAGGAGG	AGCCAACTGGGTTAGAGCAC	199
333	L1026	chrY	19730691-19730692	TA	DEL	N1a1a1a1a	GCACTATCATACTCAGCTACACA	ACCATTGTGTTACATGGCCT	202
334	L1360	chrY	7721349	A	C	O2a2b1a2a1a1b1b2a	GGTCCCATTCCCCAAATTGC	CAGTACCCCCTCCCCAGTAA	200
335	L1373	chrY	20549706	A	G	C2a	CCTTTGGGGTGTGTGTCTTT	AAGGCTGATTGCTAAGTTTGCC	197
336	L275	chrY	17025008	G	A	Q2	ACATAGTGGGTCAGAGCAAGA	TGATTGTGTTCATTCGCTTCTGG	200
337	L330	chrY	15654927	T	C	Q1b1a3	ACCTGTTATGGATAGGGGTTCT	ACAGACTTTGTGTATGCTCAAGA	199
338	L332	chrY	14087015	C	G	Q1b1a3a1	TCCTCCAGACAATGCAGCAT	TTAGGTGGATGCCCATGTCT	200
339	L54	chrY	21130896	G	A	Q1b1a	GTGCTCAGACAAGGGTGACA	GGCATGGACTGTGCAACTGA	200
340	L55	chrY	17301455	G	A	Q1b1	TTTTTGCATGGCCAAAACAT	TTCCTTGTGTTCTAGCATGTTTCT	200
341	L666	chrY	7702775	G	A	N1a2	TCTGTTTCAGGCTGGATGCA	TTCCTACTAAGTTTCTGGCCCA	200
342	L682	chrY	19768227	T	C	O1b2a1a2a	CTGCCCAGCTCATCTGAAGT	GCAGTGAGCACAAGTTTATAGTCT	200
343	L732	chrY	16035105	A	T	N1b1a2b	AGCCTGTTCTCACAACCAGG	GATCTTGGATTTGCAGCCCC	200
344	L748	chrY	14900300	C	A	IJ	CCATTCCTACAGTTCCTCCA	TGCAACTCCTTATGAAGACAGA	200
345	L901	chrY	15732424	C	T	H	GCAATTTAGGCAAAAGAGTCAAGA	AGAAAGGCAAACTCCACTGT	200
346	L932	chrY	3020642	A	C	O2a2b1a2a1a4a1	CTCATGCCTGTATCCCAGCA	GGGTTCACGCCATTCTCGT	200
347	L940	chrY	6978239	C	G	Q1b2b	GCATTAGCACCCAGTTCCTG	TGACTCCCTCTTCACCTGGA	201
348	M101	chrY	19555586	G	A	O1a1a1b1a	TGCTGAACCCTAGGCTTTGG	AATTCTGTTGGGCAATCGGA	200
349	M110	chrY	19745211	T	C	O1a2	GCAGGATGCCGGTACAATGT	AGGGTGCTCCTAGGTAATTTTT	199
350	M111	chrY	19605419-19605420	AA	DEL	O1b1a1a1a1a1	GACACTTCTTTGTGGTACTTGT	TTTCCAATGCTAGCCAGAGC	200
351	M119	chrY	19600799	T	G	O1a	TTCCAATTCAGCATACAGGC	CCAATCAGCACATTTTAAAGAAATCT	203
352	M125	chrY	19768401	T	C	D1a2a1a	CACTGCAGTGCTTGAAACCG	ACTGTCTTCCTCCTCTCATAGTCA	200
353	M1297	chrY	7541968	T	C	O1	TGGTGAGCATGTCTTCTGCC	TAAGGTTGCTCTGACATGGGAC	200
354	M130	chrY	2866813	C	T	C	TTTGTTGGGTGGTGGTCTGT	TCTCTCTCTTCAGCAACAGT	200
355	M1348	chrY	12485255	A	G	O1b1a1a1	CTGCTCAATGAACCTGGGTT	TCAAGGCAATGCTAGGCTGT	200
356	M1470	chrY	20420419	A	G	O1b1a	GCATTTCCTGGCCATTGTGA	GCCCAATTAAAGGCCTTGGA	200
357	M1513	chrY	2790575	G	T	O2a2b1a1a1c1a1a2	CCACTGGTTCCATCACCCC	AAATTTTGTTGACTGCCACCC	200
358	M1557	chrY	8428437	G	A	O2a2b1a1a1c1a1a2a	GGATGTGAAGAAACAGGAAAGCT	GCCACAAACATACGTGCACA	200
359	M159	chrY	19589554	A	C	O2a2a1a1a	GGATTGATTTCAGCCTTCTTCTGG	CAAGCACACATAGATTTTATTTTCTGTG	200
360	M168	chrY	12702062	C	T	CT	TGTTTTGCAGAGAGCTTGGAGA	AGATTGTATTAGCTGCCCCTCT	200
361	M17	chrY	19571279-19571282	GGGG	GGG	R1a1a	GGCGTAGATACCCTTTGGCC	TGTAGAGACATCTGAAACCCACA	200
362	M1707	chrY	20574925	C	T	O2a2b1a1a1c	GTGAAGCCGGGATTATATTGATCC	CGAATGTCTCAAATGGACTGGC	200
363	M173	chrY	12914512	A	C	R1	ACTGTAACTTCCTAGAAAATTGGA	GCCTTCAAAGCTTCTCCTGG	200
364	M1732	chrY	21834442	C	T	O2a2b1a1a1c1a	GCAGGTAGCCGTGTTTGATT	CACAACATGAAGGGCAGCTG	200
365	M178	chrY	19579869	C	T	N1a1a1	GGAAACTGAGAGGGCATGGT	GGCATGGGTTCAAGTTTCCC	200
366	M1788	chrY	6960558	C	T	N1b2	TTCTAATGTGGTACGAGGCCA	CATCTGTCTGGCCCGCTAAT	200
367	M1793	chrY	7297651	G	C	N1b2	CCAAAGTGCTGGACTTATAAGC	CGATCACTAAGGAATGTCCACA	146
368	M1819	chrY	11971253	G	A	N1b2	CAAGAGCATCTGCATCCAAGC	CATGACTGGAAGTGTGTCTTGG	200
369	M1823	chrY	12182975	T	C	N1b2	TAACCAGTACCAGCTGCTGC	CTGCACGTGAAATGGGCTTC	251
370	M1842	chrY	13262460	C	A	N1b2	CTCTCTTCTGCTCACCATCTGT	TCCAGCCTGGGTAACAAGAG	200
371	M1843	chrY	13386894	G	A	N1b2	ATGAAGGCTGGGAATGGTGG	TGCAACCTCCTCCTCCCATA	256
372	M1877	chrY	16598134	A	T	N1b2	ATCTTCCCCTCTCACCCTCC	TGACGAGTGACTGGATGCAG	219
373	M188	chrY	12812934	C	T	O2a2a	CGCATCCAAAGTTTACCTGCA	CACTAGTAATTGCTGTGCCCA	200
374	M1913	chrY	20924305	G	T	N1b2	ACCTTTCTCTCTGTCTGCCTTT	AATCTACATCTGATTGGTTTACCTG	246
375	M2019	chrY	9028801	G	A	N1a1a1a1a4	GTACAAGAATCCGGCCCCAC	GCCGTCGTTGTTGTCTTTCC	200
376	M207	chrY	13470103	A	G	R	TCAGAAGTATCCCTGAAGAAGG	TAGGCTGTTCGCTGCTACG	200
377	M214	chrY	13360045	T	C	NO1	GCTGCTGATACAACACACTGG	CAGGTACGCAGGAGTCTGAG	200
378	M242	chrY	12906671	C	T	Q	ACTCTTGATAAACCGTGCTGTCT	ACACGTTAAGACCAATGCCA	200
379	M25	chrY	19704778	G	C	Q1a2	GCGTTCACCTTTAAAGGGATT	TCAACTGGTGAATACAATAGCTAATC	196
380	M3	chrY	16984483	G	A	Q1b1a1a	AACAAAACAATGGTTCCCTGT	GACAATGGGTCACCTCTGGG	199
381	M324	chrY	2953745	G	C	O2a	TCTGATTTGATCTACCTGCCCT	TCACAGCTCCTAAACCAGGG	200
382	M343	chrY	3019783	C	A	R1b	TGATTCGCACAAGGCTCAGG	ATGGCGATTCCCACCTTTGT	200
383	M346	chrY	3019115	C	G	Q1b	GGCTCCAAAAGGCCTGAAAA	TTCCACTCACTCTGCCTACCT	200
384	M38	chrY	19580272	T	G	C1b2a	GGCACTAGCAGTTTGTACCAG	GGAGCTGGCACATCTGTCAT	200
385	M407	chrY	2882367	A	G	C2b1a1a1a	CATTCTTACTGAAAGTTGGGGACA	AGCCAACAATGTGCATGCAT	200
386	M417	chrY	8665694	G	A	R1a1a1	AATAACAGACATCGCCCAGTGT	TCTGACCTTATGGCTGCTCAC	200
387	M46	chrY	12810648	T	C	N1a1a	GGACTCTGAGTGTAGACTTGTGA	CCCTAATCCTTTTGAGCCAATCA	200
388	M479	chrY	18672781	C	T	R2	CACTGGACTCAGGGTAGATGC	AAAGGGGAGGTGGTGGAAGA	200
389	M48	chrY	19587995	A	G	C2a1a2	TCCCTTCCACTCTTAGCTTGAC	TTTGTCTTCCAGGGTAACAGA	200
390	M526	chrY	21389038	A	C	K2	TTACTTAGAGGCAGGGTGTTG	GGCAGTTTTGCAGGGGT	240
391	M533	chrY	16955254	G	T	D1a1b1a	GCCCATGAAAGACCTGCTCA	GAGTGATTTTCTGCTGCTGGG	200
392	M5464	chrY	13431995	C	T	DE	TGCAGTTATGTTGCACAAAATGA	TCTTTTTCAGTTTCCTTCATCAATGC	200
393	M60	chrY	19716186-19716187	DEL	T	B	CTGAGCCCTGATGTGGACTC	GGTGGTCAAGAGCAGAGCTT	200
394	M6539	chrY	6848809	G	A	O2a2b1a1a1a1a1a1a1	TGCTGGTATCTTATATCACAGGT	AGGAAGAAATCTGCAGGTGA	200
395	M7	chrY	4210176	C	G	O2a2a1a2	CAGCACCTGCATCACCAAAG	TTCTTTGCCTCTGCTGTCCAT	200
396	M723	chrY	15421488	G	T	R1a1a1b2a1	ATGAGGGGTGGAAAGAAGGC	CTCCATGGATGCCAGGCTC	200
397	M7417	chrY	7133468	C	T	Q1a1a2	TTGTGTGGGAGCCTAAGTCT	AGGGTTGCATCCTAGTCTCT	201
398	M86	chrY	19744031	T	G	C2a1a2a	ACACCAGTCCAAGTGGTTAACA	CGGGGTTCTAAACATCTGACTG	200
399	M89	chrY	19755427	C	T	F	GCTGGCTGGAATTCCAAGCT	GTATCAGGAGAGGCTGGCAC	200
400	M981	chrY	11944121	G	A	Q1b1a2	ACCTGGGAGTCTTACCCCC	GCAGCCCTGGGATAGTTCTC	200
401	MF1017	chrY	16311179	G	C	C2b1b1b2a1	TCACTGCGAAGGTCTACAGC	CTGGAATTGGTTTCTTCCAGTGT	200
402	MF1022	chrY	11933325	G	T	C2b1b1b2a1	TTGCAACTAGATGGTCCCACT	CTCCCCAGCGCTTGCATTA	200
403	MF1069	chrY	19495378	C	T	O1a1a1a1a1a1a4	GCATCTCAGAAACCACCCCA	GCTTCTTACACGAACCTGCTG	200
404	MF1070	chrY	21840750	A	G	O1a1a1a1a1a1a4a	TAGAGGTCCCAAAAGCCTCC	GGTCTTCTCGTTGAGTGGGG	200
405	MF1071	chrY	8239814	T	A	O1a1a1a1a1a1e	TGGCCTTGGGAACTTTGAGA	TCACTAAAGACCAACAACCAATGT	200
406	MF1107	chrY	6758904	A	G	O2a1b1a1a1a1j	CAGGCTCAGACTCTCATGGC	GAAACAGCTCTGCTCAAAGGC	200
407	MF1158	chrY	7220434	G	A	O2a1b1a2a1a3b	CAGTCCCAAAAGCCAGCCTA	TGTGTGGTAGTCTCTCGTTGG	200
408	MF14390	chrY	7646323	T	C	O1a1a1a1a1a1a11	ACTTTTTCCAACACAAGGCAAGA	ACAGAATGATGACTTGAGTTGGGA	200
409	MF14481	chrY	8037382	G	A	O1a1a2a2a	CTTGTATGCACACAGCCAGC	CCATATGTGGGCTGGAACAA	199
410	MF14654	chrY	8815146	A	C	O2b1a1a1b	ACACATTGCATGCCTCCAGA	CTCCTCCTCTGTCATCTTGTCC	200
411	MF14664	chrY	8861827	T	A	O2a2b1a1a1a1a1b1a2a1a	AGATTTTCCTTTTGCAATGTTATCTC	GCTCCAAACTGCTCATGTGG	200
412	MF15143	chrY	12768052	T	C	O2a1a1b1a2b	ATCTCAGCTCAGTGCCACCTCT	TGCCTGTAATCCCATAATCCC	223
413	MF15219	chrY	13098525	C	T	O1a1a1a1a1a1b1b	ACACATCCTTGACCTTGGCA	CCCTGGTGTTTCTCCACTCA	202
414	MF15268	chrY	13344684	A	T	O2a2a1a1b2b2a	CAAGGCATTTCCCACCAGGA	TTTACAGAACTCGGTGGGCA	200
415	MF15281	chrY	13408664	T	C	O2a2b1a1a1a1a1b1a1b2a	TGCCAGGAAAACACCTTGCT	GGCATCGATAGTTTAACTGAGGA	200
416	MF15397	chrY	14088677	A	G	O2a2b1a1a1a1a1b1a1b	TGGGACTTACAGTACAAGGAAGG	TATAGAGGGCCGGCTGGTAA	200
417	MF1551	chrY	12143770	C	A	C2b1a1b1a	AAGAAGCCATTCCCTGAAATCTG	ACTGCAGTTCTGGCTTTCCA	200
418	MF1554	chrY	12664759	G	T	C2b1a1b1a1	AACTTTCTCGCTTCACATGCT	TTCACGCAATCACCGTTAACA	200
419	MF15764	chrY	15450243	C	T	O2a2b1a1a1a1a1b1a1b2	ACAAGCACAGGTCACCATGC	ACCTTCTCTTTTGGCCAGATGT	200
420	MF1605	chrY	8545845	C	A	C2b1a1a1a2	TGCTTTCAGGGTAGGTCCAC	CTCACAGGGGCTCTCTAGGA	200
421	MF1647	chrY	26557230	A	T	Q1a1a1	AATCCCCATCTTGGACTGACC	GTCTATGTCCTCATAACACAATCTGG	200
422	MF1772	chrY	12532724	T	G	C2b1a1a1b2a	AGGCCAGTGGAAGGGTGA	ACACAGAGCTTCATTTTGCAGA	200
423	MF1915	chrY	13871329	T	G	C2b1a2a2b1a1a1a1	AGCATGTGGGTTGTTATAGCT	TCATGACAAGAGCTCGGGC	200
424	MF2040	chrY	16058586	C	T	C2b1b1g	ATCTGATGTGTCCCACTTGGAG	TTCTCCTTTAGGTGAAACAGGGA	199
425	MF2091	chrY	7200853	G	C	C2b1b2	TGACAGATGCACGTCCTGAA	GCTTCACAAACCTCGGGACT	200
426	MF2377	chrY	11073742	A	G	O1a1a2a1a2	GGCCTTTAAAAAGTAGTTAAGTTTCCAC	CTAGATGACAGACATTGATGGTCTC	266
427	MF2689	chrY	2794638	A	G	O2a2b1a1a1g	TTGTCCCCACACTCTACCTCT	GGGCTTACAATGGCAAAAGCA	200
428	MF2971	chrY	7311011	G	A	C2b1a1a1a1b	ACCTGAGCACTGCTGACATC	CCTCCAGTCTCCCACGTGAT	200
429	MF32485	chrY	12720814	G	C	Q1a1a1	GGCAAACCTGGATGACATGA	GCTGCAAAGTGTTCAGCTAGG	200
430	MF33612	chrY	15334583	T	C	Q1a1a1	TAGGGACACCAAGCCCAAAG	TCTAGGCCACTTCCTCCTGT	200
431	MF6069	chrY	6916949	C	T	O1a1a1a1a1a1a8	TCTAGAGACATTTTTGGGCTCCC	AAGGCTGGGGACTCTTGGTA	200
432	MF6073	chrY	8141688	G	C	O1a1a1a1a1a1a9	TGGCCATCACTAGGAGAGCT	CATACGTTGTCCCTTCTCAGCT	200
433	MF6808	chrY	20656501	C	T	O2a1b1a1a1a1b1a1b	GGGACAGGAATGAGGCTGAG	ACTGGTTGTAGCTAATGTGGGT	200
434	MF7704	chrY	8846599	T	C	O2a1b1a1a1a1b1a1c	AGGGAGAGCTACAATGGTGC	TCAGATCAACACACACTCGGT	200
435	MF8794	chrY	6796762	C	G	O2a1b1a2a1a3	AGAATTCCCTCTTTTTCAACAACA	CCCAAGACTGAACCAGGAAGA	200
436	P143	chrY	12077161	G	A	CF	TGGGCTCTCAGAAACTTGGC	TGTCATCCAAGGAGCAACACA	200
437	P152	chrY	12552697	G	C	E	AGTTAGCTCATCCGTTTTCTGA	TGGTGGAATGCAGACCTGAC	200
438	P164	chrY	11880526	A	G	O2a2b	AGCAGATGGTTTTGTGACACA	TCCCTCTTTGGAAACTCTGCC	200
439	P201	chrY	2960155	T	C	O2a2	TGCAAGTTGTGTGATCTTGGT	CCTGCCCTAATTTTGCCAGG	200
440	P47	chrY	12385373	C	T	D1a1b1	GCAATCTGCTGCACTCCAAT	CAGTCGTCACCCTCTCTGAG	200
441	Page23	chrY	13887364	G	A	O2a2b1a1	CACCAGTGCCAGCTAACCTC	ACTCACCCCATCCGTAGTCT	200
442	Page59	chrY	19708037	C	T	O1b1a2	GTCTCTGAGGTCCTGTGCAG	CTGGGTAGGAAGGAGAGGGT	200
443	PF3495	chrY	7761542	A	G	IJK	ACAATGAGACTGCGGGAGTT	GCACCCACTGTCCAACTAGT	200
444	PF3797	chrY	18968173	A	G	I	TCTCTGATCCTGCTGGAGGT	AGTGGGATGATTGCTTGAGCT	200
445	PF4591	chrY	19120006	C	A	J	GGAGTCTACAGATGCAGCCA	TGGCACAGAGGGTCTCATAC	200
446	PF4922	chrY	17069183	T	A	J2	AGCACGGTGTTAAGAAAATTACAGA	TGACCATAGAATTTTCCTCTGCT	200
447	PF5787	chrY	15232585	A	T	L	AGAAGTCTATGGTGTGTCTTATGGA	GCGCCCCATGGTTACAACAT	200
448	PF6162	chrY	8377004	C	T	R1a1a1b	GGGTCAAAGTACAGGAGTCACA	CACACACATAAGCAGTCAAAGCT	200
449	PH1003	chrY	12086417	C	T	Q1a1a1b1	GGGCTAAAGTAACCCCACCT	TGCCAAATAACCCAGGGCTT	200
450	PH1991	chrY	13932091	T	C	D1a1a1a1a1	GGTCCTGGGAAAAAGTCACCT	ACCTTGCCTCTGAAATTTTCA	201
451	PH255	chrY	6996162	C	G	C1b2	TGGGACCCTGCTATTGACCA	GGTTCAGAAGCTCTGCTGGT	200
452	PH4404	chrY	17170493	T	C	O2a1b1a1a1b	CAAGTGGTTTCTGGCATTGGG	ATCAGCACAGGAGCTCTTCT	200
453	PH4979	chrY	19683550	G	A	D1a1a1a1a	TGTGCTAGTGGGGTTTGAACA	TGCCAGCCCTATCTAGTGTTG	200
454	PH5117	chrY	20363096	A	C	Q1a1a1b	CCAAAGTAGAAATAAACAGAAAGACAGT	AGGCTTCAAAAGGAGTGTATTGC	200
455	PK4	chrY	19124076	A	T	O1b1a1	CCCATGGCTAGTGGCTGATG	ATCCCAAAGACAGGAGCAGC	200
456	SK1041	chrY	15060219	C	A	C2b1b1b2a2	CTTGAAGAAGGGTGTGCACA	GGCATAGCCCAAACCATTCT	200
457	SK1061	chrY	14791537	G	A	C2a1a2a1	AACCCTTGACTCTTGACCCC	TGGCTTCAAGTTCAATTTGGGG	200
458	SK1573	chrY	20575777	C	G	O1a1a1b1a1	AGGTGTCAGTCATTTGGCCG	CGACTCCTTTCTGGCGGTTA	200
459	SK1646	chrY	17289456	G	A	O1b1a1a1b2a	TCACTGAAAAGTTTCCTTACATGCC	TTCCCCCAAAGGCAATGGAG	200
460	SK1676	chrY	8621467	A	T	O2a1b1a1a1a1k	CCTGCAGTGAACCCAGGAAG	GCATCCACACACCAGACTGT	200
461	SK1691	chrY	15174526	T	C	O2a1b1a1a1a1i	TGTGTGTCCTGTGTCTTCAT	AGGCCATACATCAGGGAACT	200
462	SK1702	chrY	14361199	C	A	O2a2a1a1b2b2b	CCTTCCCCTGTCCTCAAGC	ACTTGGAATACCTTGGGGGC	200
463	SK1708	chrY	8527662	T	C	O2a2a1a2a1a1a2a1a1	CTCAGGCCTGCCTACATGTT	CCACACAAAAAGGCAGACATCC	200
464	SK1717	chrY	8749791	C	G	O2a2b1a1b	TCATCCCCCACAACCAGAAA	TGGCTGGCAGTCTATCCTCT	200
465	SK1730	chrY	8281256	G	A	O2a2b1a1a1a4a2a1	ACCAAGACCACCACAGACAC	CCCCACAATCTGCATCTGGT	200
466	SK1740	chrY	20861549	A	G	O2a2b1a1a1e2	CTATCAGGCACCTGGTGACC	TCTCCTGGAAGATGGTGATGG	200
467	SK1746	chrY	14965012	C	G	O2a2b1a1a1d1a	AATACCTGTACACGGTCCTTCA	AAGGAGAAATGCCACAGCCA	200
468	SK1748	chrY	7738742	G	A	O2a2b1a1a1d1a1	CAGGAGAATCTGCCACCCC	TGGCAGCCACAGAACTAACA	200
469	SK1776	chrY	6809889	T	C	O2a2b2b1a	TGTCCAGCAGTGGGAGTGTA	TTGGATGAAGCAACAAACCCC	200
470	SK1780	chrY	20769095	G	A	O2a2b2a1a2	CCACCTCCCTTGCCTTTTCT	AGGCCAGGCTGTTGGATGTA	200
471	SK1928	chrY	14691822	T	C	Q1a1a1	CCAAAAGTTGTTGAAATACGCCC	CCACATACTCAACATAAGATTTTACTCAG	207
472	SK1995	chrY	8634122	G	A	Q1b2b1b1	GGCACTCCTCCGTCATCTTG	TGATGTGGGATGGCTTGTTCA	200
473	SK991	chrY	9625917	C	A	C1b1a1	GGTCCTTTGAGTCCGTCCTC	CTCCCATACTCCACCTCCCC	200
474	V20	chrY	6977914	G	A	C1a2	GGAACTGTTCACCACCACCC	GCAGCTGCACACGTATCAAC	200
475	Y10420	chrY	8647668	C	A	C2a1a1b1b	CCAAGAAGAGAGACTGCCCA	CCACCATATGCCCATGCTCA	200
476	Y125458	chrY	20443896	T	G	O2a2b1a2a1a1a1a1a1a	CTGGCAGGCTTCAGTACCAA	TCCGTGTTGAGCTTCATGGA	200
477	Y137081	chrY	9238024	G	T	O1a1a1a1a1a1a7a	TGCCTCTAAAAATTGAGATGGTTTGT	GCCCACAACCTTTCAGCATG	200
478	Y137090	chrY	11952253	C	G	O1a1a1a1a1a1a7	GGTTCAGGTGGGCTGAATCT	GAGTACCTTGTGACCCCTGC	144
479	Y137193	chrY	7309101	A	T	O1a1a2b	ACTACTTGGGAGACTCGGGC	GCTGCAGATTTCAGAGCCTG	200
480	Y137505	chrY	19360137	T	C	O2a2b1a1a1e2a	GAGCCATCCTTGTGGGTTGA	TCCTCAATGTGTTGCACCCA	200
481	Y138333	chrY	17267402	T	C	O2a2b1a1a1a3b	TTTGAATCCAGCCTCTTTACAGA	TGAGCAGCTTGATTCCATGTCT	200
482	Y14026	chrY	22274189	A	G	O1b1a1a1a1b1a1	GGCCAAGGAAAAGCAGTGAA	ATTGGGAAACTTCATGGTCTT	200
483	Y144065	chrY	7473806	C	A	O1a3	CTCCTGGGCTTGGAGTTGC	TTGGTCTCAGACTTCCAGCC	200
484	Y14462	chrY	18670689	C	T	O2a1a1b1	GAGGAGACCCTGCTCTCAAT	TCCGATTACAGGTCATGGCTG	200
485	Y144860	chrY	8016800	G	C	Q1a1a1	TGTGTGCTAGACATTATTATGACAGC	ACCTATGCACAGCTAACAAACA	200
486	Y147084	chrY	12622408	A	G	O2a1b1a1a1a1a1a1a2a1	ACCTTTCAAGAATGGTCCCCA	TTCCACCCAACAAACTCTGA	200
487	Y14729	chrY	2794941	T	C	D1a1b1a	CCAAAGAGAAAGCCAGTGGGA	TGTTTGGTGAAATTGCACAGCA	200
488	Y14736	chrY	6760488	T	G	D1a1b1a1	GGTTGGTCTTACCCATTATGCC	AAAGTATCACATACCATCTACGCT	200
489	Y149777	chrY	12519670	C	A	C2b1b1d	TGGCTAGCCTGTATTCCCAG	GCATGGCCAAGACCATCCTA	264
490	Y15407	chrY	26569792	A	G	D1a	TGGGGCAGCATCCCTAAAAA	TGTTTCACTTGTGCAAAATATCCGA	200
491	Y157651	chrY	16430214	G	T	O1a1a2a1b	ATGAACCCAGGAGCTGGTTC	AGTTTATTTGCATAGAGATGTTTGTAGTA	190
492	Y15972	chrY	17041133	C	T	N1b1a2b1	TCAGCTCACTGTAGCCTCCA	AAGTGTGGGCTGTTCACAAA	200
493	Y15976	chrY	8337340	C	T	O2a1b1a1a1a1e1	TCTTCAGCTTGGGACCTGC	CCTATGTCCAGGTTCCAGCT	200
494	Y16154	chrY	16292773	C	T	O2a1b1a1a1a1e1a	TGGACCTTAAAAGAGATTGTCTTGA	TGTTTGGCCTTTGGAGAATGC	200
495	Y164070	chrY	9987791	A	G	O2a1b1a2a2a	GCCAAATTTGACAACTGAGATCT	CGCCCACTTTTTGTTGAGGT	201
496	Y170104	chrY	9238925	T	C	Q1a1a1	AAGCGGCAAAGGAAGGAGAG	TCACCCTCTTGTCTGGCTTG	200
497	Y170158	chrY	9257650	A	G	O2a2b1a1a1a1a1b2	TGGATGGCCTTTCTGTTGAA	TGGAAACACACCGCCTGG	200
498	Y170979	chrY	12039541	T	C	Q1a1a1	TACAGCTTCCAGTGTGAGCG	GCCCTTCTTGAGCTCACACT	142
499	Y173834	chrY	6784094	C	T	O2b1a1a1	TCCCTCATCCCCAAGGCTAT	TCTGAGGGAAGGGAAAGTGGA	200
500	Y173835	chrY	16663953	A	G	O2b1a1a	TCTTTCTTCAAATACATCTCCTTACA	TGGGCTCCTGGATATCCTGT	200
501	Y177166	chrY	26436145	T	C	Q1a1a1	ATGTGCATACATTGTCTTTGTTTTCC	AATAAGCTTTCACATTTGGAAATGAC	199
502	Y17728	chrY	19326130	T	G	O2a2b1a1a1a1a1	CTGGATCTTGTCTTTTTACCCAGC	AAAACACACTGAAGTACACAGACA	200
503	Y182928	chrY	20717300	A	T	O1b1a1a1a1b1b1a1	ACCTCATTAAGAAACAAAACAGGAGA	CTTGCTGCTTTTTATTTGTCGGT	200
504	Y20949	chrY	20414832	C	T	O2a1b1a1a1a1a1b1a	AATTCTCATGTAAGTCTATTGCTTCA	TGCTAGCTCAACATGGTGTCT	200
505	Y21364	chrY	8599126	G	A	O2a2b1a1a1a1a1a1a	TCCACCTCTGGAGTCTCAGG	CTGGCAGTCTCTGTGGTTGG	200
506	Y23737	chrY	12159771	T	G	N1a2a	TGTGACTGGCTTCTTCCACA	GGCTGATTGTTTGGGAAGGG	200
507	Y23789	chrY	7037064	T	C	N1b1b	CAGTAGGCAGCTCATGGTGA	TCCTGGGCCCTCTGTCTAC	200
508	Y23809	chrY	7933043	A	C	O2a1b1a1a1a1g1a	ACTTCTGTGATCTGGGCCTAG	TGGATCTTGCCCACTGTTGA	200
509	Y24191	chrY	7484199	T	A	N1b2	CTCTTGGCAGCCCAGGATAG	TGAAAAGTGTTATACAACTTGCACAGA	200
510	Y24192	chrY	8045518	G	T	N1b2	CTGGCTTCAGCTCATATGCAC	ATCTGTTGCCTGCTATGACA	200
511	Y24194	chrY	11720259	G	C	N1b2	TGGAATGGAATGGACTCGAATTT	TTCGAGTCCTTACCATTCCGG	200
512	Y26387	chrY	22305096	G	A	O2a1b1a1a1a1e1a1	CCACTACTTAGGTGGGCCTT	TGACATGCTTTCTCCCCTCTG	200
513	Y27277	chrY	7427362	C	T	F2	TGTGGGTGCTGTTGACACTT	CTTGAGCATGTACTGTCTTTGACT	200
514	Y27836	chrY	15484483	A	G	M1	ATTGGAGTTCAGTGATGGACGG	CCTGTAATCCCAGCACATTTTGA	238
515	Y29828	chrY	2926298	A	G	O2a2b1a2a1a4	TTGCCTCCTTTGGATAGGCT	AAGGTGTTTGGGGCACAGC	200
516	Y29837	chrY	7485915	A	C	O2a1b1a1a1a1h1	TTTGGTGCAGCGAATCTTTCC	TTCCAATTGCCTCTTCCTTGC	200
517	Y30499	chrY	7960491	G	A	O2a2b1a2a1a4a1	ACCAAACATCCTCCTCTGGC	AGCCACTCCTTTTACTTGGGT	200
518	Y31266	chrY	21645798	C	T	O1a1a1a1a1a1c	ACTCTGTATCCCCCAATCCA	ATTTGGGTTAGGGATTGGGATGT	199
519	Y37069	chrY	19827359	C	A	C2b1a1b2	AATCTCACAGAAATAGCCAACA	AGCTGTGCTAATTTACATTGCCA	200
520	Y521	chrY	12665885	G	T	Q1a1a1a1	CCTGGGAGACAAAGCTGAGA	GACAAATACCTACTTTCTAAAACTGT	200
521	Y542	chrY	21441074	C	T	Q1a1a1a	AGAGTGTGTGCATCCAGGAA	ACACCACTAGCCAGACTAATAAACA	200
522	Y555	chrY	9544968	G	C	Q1a1a1	CTCACTGCAGTCTCCTCCAG	CCCTAGATCATCAGCCAGGC	200
523	Y558	chrY	19710793	C	A	Q1a1a1a	CGTAGGCGTTTGACAGCAGT	ACATGTTTCTTTTCTCTTGCCCC	200
524	Y560	chrY	3377234	A	G	Q1a1a1	TCTTGCCTTCTGTTTAGCTCT	AGCTCAGAGATAAATTGGTACCAAGA	200
525	Y565	chrY	15948060	T	C	Q1a1a1	TCCCTTGGTAGCTGTATTTCT	AACTCCACTGTCTCAGGCAA	200
526	Y62194	chrY	7714713	G	A	D1a1a1a1a1b	AGCAGGAATGTGGCTGTCTG	AGCATGTCATTGAAATGTGCT	200
527	Y62517	chrY	7892695	G	T	D1a1a1a1a1b2	ATGCCCCATGTTTAAAGGTAGGT	TGGGCCTTCCAGTACTCTGT	200
528	Y7112	chrY	8550334	T	G	O2a2b1a2a1a1b1b2b	AGGGTTCCCTATGTCTGGCT	AGAAGTGTGAGAACAGGAGGT	199
529	YP1102	chrY	8682070	G	A	Q1b1a3b	CATGAGGGTCGTTCTCTGTGA	CCTGGCAAAAACCCTATTTGAGG	200
530	YP1470	chrY	6890299	T	C	Q1a1b	GGATCATGAAGACCCCTGCC	AGGGAAACAGTGAGTGCTCC	200
531	YP1695	chrY	14306142	A	T	Q1b1a3a1a	AGGGCCAATTGTATCCATTTGT	GCCTGGAATGTGCACTTTGA	200
532	YP3842	chrY	7068429	C	T	A1	CTGAGACAATCGGGCCCTTT	GAAGGTTGCAGGGAGAAGCA	200
533	YP4547	chrY	17052515	C	G	Q1b1a3a1a	AGACGGAAGATCAGATGCGT	AAGCACCATCTTTCATATTCGA	200
534	YP779	chrY	19302057	C	T	Q1b1a3a	ACCAGCCTAGAGAACATGGA	GTCTTGCTCAACCATACAGGC	200
535	Z1300	chrY	7933747	C	T	C2b1a	TGTAAGAACAGACAAGGCAAAAGA	TGCAAAGTCCAGCACCTAGG	199
536	Z1500	chrY	7736601	C	A	D1a2a1b2b1a	TGCCATTCTGGGTTGCAGTT	AAGCTTTCAATTCCTGCGGC	200
537	Z2124	chrY	4653637	C	G	R1a1a1b2a2	GCCAGGGTGGGTTACAAAGA	GTTTGTGCATTTCAAGAAAAGTCTCC	200
538	Z23266	chrY	20015140	A	C	O1a1a2a1a	AGCTGCAGACACTCAACAGT	GCCCCAAGCAAGTCCAAAAT	201
539	Z23271	chrY	12862198	A	G	O1a1a2a1a3	CCTCCTTGCACTTTCCTGGT	GTAGTTCGCCTTGACAAGCT	200
540	Z23339	chrY	12451449	C	T	O1a1a2a1a3a1	GGATAGAGCTGCTGGCCATT	CAAAAGGGGGAGGCAGGTTT	201
541	Z23404	chrY	8414928	G	A	O1a1a1b1b	CGATTATTCTCTATAAAGCTGTTACACT	TGAGTACGATGGAGCTTTGCA	200
542	Z23420	chrY	14281369	T	C	O1a1a1b	ATTCTGCCAGGTCTGTCAGA	GGTGTGTATCTCCGTCCTGG	200
543	Z23481	chrY	12230837	G	A	O1a1a1a1a1a1a	ATTGCTTGAAACTGGGAGGT	CCATAGCCTCCAATAAATCG	237
544	Z23482	chrY	6878484	C	T	O1a1a1a1a1a1a5	GCCTGTTTATGACCACACAACA	GTAGCAGAACTGGCAACCCA	202
545	Z23680	chrY	7661241	C	A	O1b1a1a1b1a2	TGGGCATGGGGGATTTCAAT	GGACTGCTGGTCACTCTCTG	200
546	Z23810	chrY	26458487	G	T	O1b1a1a1a1b1	GCCTGATCTGCAATCTTCGC	GCCGGGTATGGTGGTTCATG	227
547	Z24048	chrY	19778124	T	C	O1b1a1a1a1a1b1	CCAGAGTGGCAAGCTGGATAG	TATGCTTACCATGTTTACCTTCATCC	124
548	Z24050	chrY	19621906	C	A	O1b1a1a1a1a1b1a	CCCAACCTCAGGTACAGCAG	CCCAAGGGCTCTTTAGTAAGCA	200
549	Z24083	chrY	15010886	T	A	O1b1a1a1a1a1a1	TGGGTTGGTTCCAAGTCTTTGT	TGGGACTCTAAACTAGCTCAACC	200
550	Z24089	chrY	11954038	C	T	O1b1a1a1a1a1a1a	CGGTTCTTGCAGCTGGAGT	GCCCTTTTATTCAGGCGCTG	200
551	Z2463	chrY	13514119	A	T	R1a1a1a	CCAAAGGGTTTGAGAGAGGAGG	GGAAGTGAGTCTGTCATAGGCA	200
552	Z25399	chrY	9586037	A	G	O2a2a1a2a1a1a2	TGTATCATACAAAGGGAGAACCCA	GCACTGATTCGTGCTCAACT	200
553	Z25444	chrY	19581463	T	G	O2a2a1a2a1a1a	ATTTTCTCCCATTCTGTAGGTTGTG	GAACATAGGAATGGGCAAGGACT	159
554	Z25853	chrY	9575353	T	C	O2a2b1a1a1a3a	CTACCAATGACTTTCTTCGCA	GGCATAATTTTGAGGGCTCTA	232
555	Z25902	chrY	12047593	A	T	O2a2b1a1a1a3a1a1a	CTATCACAAGGACAAAAACCAGACA	TGTTCCATGTTGTTTGGCTGT	200
556	Z25907	chrY	8755585	G	T	O2a2b1a1a1a1a1c	AGTATCAACCTCAGGGCCCA	CGTTGTAGGGGTGAGGCTTT	200
557	Z25928	chrY	17296085	G	A	O2a2b1a1a1a4a2	GGCTTTTCTTCCCGTCCTCA	TGTCCAGGTCTTGATTAGGAGC	200
558	Z25930	chrY	12003945	A	G	O2a2b1a1a1a4a2a	AGCTAACCATCCATTGTCACCA	TGGGGTTCAGTGTCTTGGAG	200
559	Z26012	chrY	11870580	C	T	O2a2b1a1a1a4a2a1b	ACTTGCCTTAAATCTTACAGGGA	GAATTACCCCAAGCTGCCAG	200
560	Z26031	chrY	14942801	G	C	O2a2b1a1a1a4a2a1a1	GACAGGTGCACATAGGCACA	AGAGGACCGTTCATTCCAATCA	200
561	Z2654	chrY	14559478	C	A	I2	AGGCAGCTTTGTGAGGCC	GGGCACAACTGACCAGAATT	200
562	Z27269	chrY	2926528	C	G	D1a1a1a	TGAGGCTATGTCATGGGTGTG	AATTGCAATGGGTGAGGGGT	200
563	Z2850	chrY	19400082	A	C	I1	TTCACAGGTGAATTCTACCAGCT	GATGCTGGCCTGACATCTGT	200
564	Z33355	chrY	14440538	A	G	S	TTACTTGGTGCTGATACCTCCA	TGTCTCGGGAGAAAGACATGAC	200
565	Z39485	chrY	12130460	G	A	O1b1a1a1b1b	CATCAAAAAGTGGGCAAATGGTAT	CTGATGTAAGATGATATCTCACTGTTG	143
566	Z39663	chrY	11985023	T	A	O2a2b1a1a1c1a1a1	GCTTTTTCTGACTCTTGCCCA	GCATGGTAGTCATTGCAGAGG	200
567	Z39704	chrY	8614317	G	A	O2a2b1a1a1a4a2a3	GAAAGGTGAAGGGGGTCCTG	AAATCGGGAGTTTGCCAGGT	200
568	Z40608	chrY	2789363	C	A	D1a1a1b3	TGGTGGATGCACGGTTTCTT	TCTCAAAACAGCCGGTCACG	200
569	Z41068	chrY	3011903	C	T	D1a1a1b2	TGGATTCTACCGATTTTATCCCCA	TTGCCACAATCACAAGCAAGA	200
570	Z41207	chrY	7102086	C	T	D1a1a1b1	GGGCACTGGTCATCATTCCA	TTTGGGGTCATTTGCCCTGT	200
571	Z44069	chrY	22236994	C	G	O2a2b1a1a1d1	CTAATGGTATCACATGAGATAATGGC	CAGTGCTCAATTCATCATCATTC	143
572	Z44072	chrY	7117154	C	G	O2a2b1a1a1d2a	CACGTGTTGGCTATGCTGAA	CCACAAATAGACTTGCTTTGACC	140
573	Z44073	chrY	7981718	A	C	O2a2b1a1a1d2	ACAGAAGAGAACTGGAGAAACTGT	GCTGTTGGGCCTCTCAGTAA	200
574	Z44091	chrY	16543023	C	T	O2a2b1a1a1e	CCAAACTGCTCTGACCACCT	CGACGGAAGACCAAGAAGGG	200
575	Z93	chrY	7684315	G	A	R1a1a1b2	GGGAGAACAATGAGAAAGGGC	GGGCAGATCATGGTCTCAGA	200
576	Z94	chrY	18881562	T	C	R1a1a1b2a	TCCTCACACAAGCTCACCAC	TTTCTGACCTCAGTAAATAACGCA	200
577	Z9713	chrY	20379234	T	C	A0	CCTCAGCTTGCAGGGAGATG	ACCATTGTGGAAGTCAATGTGG	200
578	YP3931	chrY	13869690	T	A	O1b1a1a1b1a1	TCTGTTCACATGTATTTTCTCCA	GCTGGCTATGTCCCAATAAGT	220
579	PF5914	chrY	14219678	G	A	P1	TTCATTTTACATCTTGTGAGACAGTCA	AGTTTGGAAGAAAGGCCGGT	200
580	BY56049	chrY	2859234	T	A	O2b1b	CTGGTTGGTTGGCTGGTTTT	CAGAGCACAAAAAGGCAGGT	201
581	CTS97	chrY	2859270	T	A	Q1
582	F789	chrY	6761289	T	A	O1b1a1a1b	CTCACAGTTCCACCTGGCTG	CAGTGGAGCAATAGGCCAGC	200
583	F790	chrY	6761348	C	T	Q1a1
584	A9462	chrY	6827948	A	C	O2a2b1a1a1a4a2a2	CAGTGGGTAAGCAGGCCTAA	TTCACCAAGGCTTTGAATGGA	200
585	CTS335	chrY	6827996	A	G	O2a2b1a2a1a1b1b2b2a
586	F869	chrY	7064094	T	C	O2a2b1a1a1b1a	GCAGGCATTTGGAGAGAAGC	CCACCAAACTTCCAGAGCCT	200
587	AM01856	chrY	7064150	G	C	O2a2b2a
588	PF3494	chrY	7334662	C	T	HIJK	ACATTGATTACTGTCCTCTGGGT	ATGGGCAAAGAGAAAGAAACCA	200
589	F930	chrY	7334665	C	T	O2a1b1a1a1a1d
590	A14907	chrY	13817685	A	G	C2b1a1b	AGGACTGGTAAGCGCAACTT	TCAGAGAGTTGATTGGCTGAACC	200
591	F310	chrY	13817626	A	C	O2a2b1a1a1a2a1a
592	Y551	chrY	8490089	G	T	Q1a1a1a1	TTGGCATTCCACCAATAGCT	TCACCTGCATTTGTAATCAAGGG	200
593	ACT6538	chrY	8490176	C	A	O1a1a1a1a1a1a13a
594	Z39707	chrY	19534442	T	A	O2a2b1a1a1a4a2a3a1	AGAGATACCTGCACTCCAGTCT	TGGCTTATTTCAATTAACATAATGACCC	200
595	BY134798	chrY	19534376	T	C	D1a1a1a1a1a
596	Z12255	chrY	20684264	T	C	C2b1a2a	CCTGAAGGCACAGATCGCTC	GCCATAAACTGGGCCCAAAA	200
597	CTS10944	chrY	20684342	G	A	O2a2a1a2a
598	F26580	chrY	22236185	C	T	O1b1a1a1b1b1	TGAACACAGCTAGTTTCCCT	AGCAGGTGTGTGTATGTCTTAGG	200
599	F13864	chrY	22236283	T	G	C2b1a2a2b1a1
600	F1411	chrY	8915873	A	G	O2a2a1a2a1a1a2a1a	TACGGTGGAAGAAGCCGC	GCCACATAACTTGAGCTACCAC	200
601	M1811	chrY	8915987	A	C	N1b2
602	YP4865	chrY	19673279	G	A	O2a2b1a1a1d	TGGATTGCCTCTGATGTGTATCA	GCAGGGGACTTCAGGTCAGA	200
603	F4380	chrY	19673254	C	T	O1b1a1b1a1
604	F1628	chrY	10026095	G	A	O1b1a2b1a	AACTCTGACATGGTAAGGGCA	TCCTGTGTTTGCTAGAAAATTCCC	200
605	F17997	chrY	10026179	A	G	C1b1a1a
606	F1773	chrY	12217565	C	T	N1a2a	ACTCTCCCCTGTGTTGGACA	AGGAAGTGTGTCCTTCAAAGAAGA	200
607	Y91142	chrY	12217548	A	G	C2b1a2a1a2
608	F2613	chrY	15732121	T	C	C2b1	ATCCCAGGCATCAACCTCTG	CCTGGAGAGAGCAAGGATTGT	200
609	L11	chrY	15732138	T	C	R1b1a1b1a1a
610	F2640	chrY	15815175	G	A	O2a1a1a1b	TGGAGAAAAGGCAATCTGTAACA	GAACTGAGAGGTTGCATTTCACA	200
611	F450	chrY	15815134	G	T	O2a2b1a
612	F3386	chrY	20830210	G	C	O2a2b1a2a1a3	AACCACATATTTCTGACCGGCT	ATGACTAAAGTGAAACCAGGTGT	199
613	F3387	chrY	20830277	T	G	O2a2b1a2a1a1a2a1a1a1a
614	F3777	chrY	14150512	A	C	C2b1a2a1	AGCCAATGTATACACAAATATTTCATGG	CTAGTTGAGTGGCTGATGTGAG	273
615	PH2141	chrY	14150671	C	T	O2a2a1a1b2b1
616	F560	chrY	18890411	A	G	O1a1a1	AGACCAATCTGAGGTTCACAGG	CCCAGCAACTCTCTGCATCA	200
617	Y56178	chrY	18890437	G	C	N1b1a2b1
618	F746	chrY	3020042	C	G	Q1a1	AGGGTTTTCATGCTAGACAAGAG	TGCCTTCCAACAAACCAAATTAATG	255
619	M356	chrY	3020162	C	G	C1b1a1a
620	M120	chrY	19745508	T	C	Q1a1a	GCTAATGATCCGTTTTTTGATGTGG	GAACAAAAAGATACTACAGTAGTGAACTG	207
621	M91	chrY	19745652	T	INS	BT
622	M201	chrY	12915617	G	T	G	TGTGTGTTTGTGTGTGTATGCA	TCCAGCATCCTATCAGCTTCA	200
623	M378	chrY	12915595	A	G	Q2a1
624	M268	chrY	20577415	A	G	O1b	GATCATGCCTAGCCTCATTCCT	GTGCTGGGATTACACGCGT	200
625	M269	chrY	20577481	T	C	R1b1a1b
626	M427	chrY	16980717	G	A	F2	TTGAGACCATGTTGGCCAAC	TGGAGTCTCTGACTGTCACCA	200
627	M428	chrY	16980679	C	T	F2
628	M930	chrY	21229412	T	G	Q1b1a1	ACACTCTCACCTGCAGTATAA	ACGTTCTCCTCAAAAGCGGA	202
629	M931	chrY	21229421	G	C	Q1b1a1
630	N7	chrY	19735477	T	A	O2a2b2a1	GCTCTAGGCTCAAGTGCTGC	GATTGGGGAAGTGTGAGGGG	200
631	Y137559	chrY	19735458	C	T	O2a2b1a1a1e2a1
632	YSC0001299	chrY	8720990	C	T	F	GGGATTTTGCCAGGATAGCC	CTCTTGAGGGGTAAACGGGG	200
633	SK1038	chrY	8720944	G	A	C2b1b1b2
634	SK1072	chrY	15381845	G	C	C2a1a3a6	AACACCACTGAGTACAGCCA	AGTATAATTTAGTGAGAATGACCTGC	200
635	SK1783	chrY	15381987	T	C	O2a2b2a2a2
636	Z19682	chrY	11705394	T	A	N1b	GAACTGATTGAAATCGAACCAA	CGTTTCCATTCCATTCGAGTC	236
637	Z26030	chrY	11705240	G	T	O2a2b1a1a1a4a2a1a
638	Z26108	chrY	9285751	A	G	O2a2b1a2a1a1a2a1a1a	ATGGGGTGAGCCTGCAGAAG	CTGTTTGCCTTCCAGTGGGA	200
639	Z26109	chrY	9285753	A	T	O2a2b1a2a1a1a2a1a1a
