# Supplementary material for: Developmental validation of a high-resolution panel genotyping 639 Y-chromosome SNP and InDel markers and its evolutionary features in Chinese populations
Source: BMC Genomics. 2023 Oct 12;24:611. doi: 10.1186/s12864-023-09709-3 (PMC10568895; doi:10.1186/s12864-023-09709-3)
Supplement: Supplementary file 6 — Supplementary Material 6 [file 12864_2023_9709_MOESM6_ESM.xlsx]

## Sheet: Table S2
Table S2 Comparison results between two sequencing platforms.
Coordinate on Hg38	Locus	2800M					M2					2391c-B					2391c-C
		Miseq FGx		MGI-2000		Concordance of Genotype	Miseq FGx		MGI-2000		Concordance of Genotype	Miseq FGx		MGI-2000		Concordance of Genotype	Miseq FGx		MGI-2000		Concordance of Genotype
		Genotype	Depth of Coverage	Genotype	Depth of Coverage		Genotype	Depth of Coverage	Genotype	Depth of Coverage		Genotype	Depth of Coverage	Genotype	Depth of Coverage		Genotype	Depth of Coverage	Genotype	Depth of Coverage
10019893	F1626	G	127	G	417	√	G	149	G	791	√	G	134	G	544	√	G	141	G	575	√
10026095	F1628	G	157	G	424	√	G	159	G	930	√	G	181	G	774	√	G	183	G	816	√
10026179	F17997	A	155	A	431	√	A	159	A	933	√	A	184	A	778	√	A	190	A	833	√
10038404	F1635	G	614	G	2723	√	G	677	G	3924	√	G	606	G	4170	√	G	696	G	3746	√
11063667	F1658	G	591	G	2004	√	G	533	G	2641	√	G	1198	G	2462	√	G	1648	G	3532	√
11073742	MF2377	A	103	A	567	√	A	96	A	740	√	A	129	A	713	√	A	114	A	844	√
11678629	A14362	G	153	G	295	√	G	238	G	511	√	G	166	G	412	√	G	227	G	654	√
11705240	Z26030	G	61	G	117	√	G	88	G	289	√	G	52	G	189	√	G	95	G	242	√
11705394	Z19682	T	60	T	112	√	T	86	T	270	√	T	53	T	183	√	T	93	T	234	√
11720259	Y24194	G	270	G	378	√	G	334	G	1103	√	G	331	G	807	√	G	425	G	1005	√
11722923	FGC23469	G	152	G	124	√	G	177	G	330	√	G	145	G	289	√	G	183	G	381	√
11870580	Z26012	C	337	C	762	√	C	337	C	1570	√	C	399	C	1579	√	C	411	C	1453	√
11880526	P164	A	145	A	255	√	A	157	A	762	√	A	250	A	523	√	A	328	A	596	√
11928893	CTS1754	G	171	G	397	√	G	141	G	994	√	G	196	G	871	√	G	153	G	858	√
11933325	MF1022	G	340	G	1820	√	G	427	G	2997	√	G	470	G	3101	√	G	504	G	3344	√
11933789	CTS1763	C	247	C	731	√	C	254	C	1213	√	C	286	C	1049	√	C	342	C	1292	√
11944121	M981	G	354	G	1315	√	G	367	G	2148	√	G	435	G	2363	√	G	541	G	2376	√
11952253	Y137090	C	129	C	180	√	C	108	C	242	√	C	138	C	274	√	C	143	C	290	√
11954038	Z24089	C	100	C	800	√	C	185	C	1224	√	C	258	C	1824	√	C	329	C	2153	√
11971253	M1819	G	189	G	731	√	G	190	G	887	√	G	288	G	1137	√	G	286	G	1318	√
11975323	F18460	A	128	A	541	√	A	99	A	623	√	A	238	A	1401	√	A	229	A	1234	√
11976805	F238	A	166	A	620	√	A	64	A	495	√	A	223	A	1149	√	A	222	A	1254	√
11985023	Z39663	T	339	T	980	√	T	190	T	1223	√	T	281	T	1397	√	T	321	T	1428	√
11985739	CTS1875	C	488	C	1608	√	C	390	C	2006	√	C	536	C	3110	√	C	576	C	2435	√
12003945	Z25930	A	626	A	953	√	A	599	A	1556	√	A	400	A	1597	√	A	410	A	1588	√
12016324	F1699	C	515	C	1521	√	C	581	C	2809	√	C	627	C	2344	√	C	698	C	2380	√
12020954	CTS1983	C	404	C	1531	√	C	518	C	2905	√	T	549	T	2974	√	C	594	C	2696	√
12039541	Y170979	T	171	T	415	√	T	216	T	821	√	T	473	T	1068	√	T	331	T	926	√
12047593	Z25902	A	307	A	1883	√	A	382	A	3472	√	A	303	A	2746	√	A	426	A	2996	√
12077161	P143	A	214	A	1051	√	A	332	A	1966	√	A	341	A	1851	√	A	324	A	1726	√
12086417	PH1003	C	116	C	767	√	C	200	C	1088	√	C	208	C	1043	√	C	208	C	830	√
12097309	CTS2205	A	379	A	1666	√	A	482	A	2625	√	A	376	A	2113	√	A	460	A	2524	√
12122545	F3914	C	327	C	1735	√	C	407	C	2797	√	C	340	C	2187	√	C	436	C	3008	√
12127626	ACT6715	T	155	T	513	√	T	162	T	873	√	T	191	T	939	√	T	235	T	993	√
12128247	F1739	G	410	G	1161	√	G	453	G	2136	√	G	454	G	1891	√	G	539	G	2079	√
12130460	Z39485	G	279	G	411	√	G	392	G	1187	√	G	445	G	1121	√	G	493	G	1311	√
12143770	MF1551	C	98	C	262	√	C	84	C	648	√	C	99	C	514	√	C	118	C	639	√
12145546	CTS2335	T	209	T	469	√	T	236	T	926	√	T	363	T	790	√	T	499	T	966	√
12156462	CTS2364	G	242	G	1576	√	G	348	G	1973	√	G	325	G	1309	√	G	352	G	1746	√
12159771	Y23737	T	173	T	609	√	T	231	T	913	√	T	224	T	720	√	T	276	T	912	√
12175314	F1754	A	224	A	847	√	A	283	A	1509	√	A	297	A	1447	√	A	330	A	1255	√
12182975	M1823	T	172	T	1580	√	T	171	T	1390	√	T	176	T	1030	√	T	221	T	1399	√
12190138	F1756	C	243	C	570	√	C	293	C	1014	√	C	186	C	907	√	C	239	C	1257	√
12193258	CTS2458	A	241	A	779	√	A	240	A	1307	√	A	221	A	885	√	A	318	A	1048	√
12202632	F1759	G	39	G	117	√	G	48	G	211	√	G	42	G	152	√	G	57	G	219	√
12209305	CTS2498	A	120	A	362	√	A	102	A	701	√	A	116	A	678	√	A	123	A	696	√
12215116	F18822	C	225	C	494	√	C	264	C	1167	√	C	279	C	1006	√	C	279	C	808	√
12216203	F1770	T	142	T	315	√	T	156	T	597	√	T	188	T	586	√	T	206	T	547	√
12217548	Y91142	A	134	A	269	√	A	174	A	551	√	A	179	A	547	√	A	166	A	501	√
12217565	F1773	C	129	C	285	√	C	164	C	592	√	C	181	C	572	√	C	166	C	520	√
12227546	F3916	G	588	G	2521	√	G	791	G	4238	√	G	823	G	3835	√	G	829	G	3658	√
12230837	Z23481	G	36	G	240	√	G	50	G	445	√	G	30	G	292	√	G	31	G	324	√
12287636	CTS2657	G	400	G	1864	√	G	434	G	3166	√	G	832	G	2910	√	G	984	G	2716	√
12297721	F18942	C	253	C	636	√	C	326	C	1506	√	C	313	C	1304	√	C	330	C	1247	√
12385373	P47	C	319	C	557	√	C	292	C	844	√	C	195	C	888	√	C	284	C	1231	√
12388954	CTS2818	A	221	A	882	√	A	186	A	1095	√	A	414	A	1101	√	A	533	A	1692	√
12422081	F3918	A	350	A	455	√	A	175	A	656	√	A	199	A	1235	√	A	315	A	1290	√
12429079	CTS2882	C	152	C	405	√	C	94	C	444	√	C	167	C	594	√	C	156	C	710	√
12451449	Z23339	C	292	C	1018	√	C	243	C	1185	√	C	200	C	1202	√	C	234	C	1875	√
12485255	M1348	A	364	A	975	√	A	425	A	1849	√	A	203	A	1389	√	A	264	A	2194	√
12519670	Y149777	C	75	C	374	√	C	73	C	469	√	C	72	C	399	√	C	102	C	437	√
12532724	MF1772	T	175	T	339	√	T	202	T	882	√	T	264	T	697	√	T	241	T	852	√
12552697	P152	G	876	G	1400	√	G	796	G	2638	√	G	495	G	2410	√	G	550	G	2431	√
12617805	F1827	T	243	T	635	√	T	205	T	1145	√	T	177	T	917	√	T	216	T	1134	√
12622408	Y147084	A	125	A	505	√	A	142	A	849	√	A	142	A	739	√	A	172	A	944	√
12664759	MF1554	G	63	G	144	√	G	76	G	321	√	G	153	G	301	√	G	178	G	356	√
12665885	Y521	G	86	G	205	√	G	78	G	423	√	G	208	G	488	√	G	249	G	690	√
12668382	AM01756	G	203	G	631	√	G	207	G	1181	√	G	245	G	1222	√	G	295	G	1205	√
12679350	F1837	C	352	C	801	√	C	365	C	1655	√	C	389	C	1618	√	C	432	C	1693	√
12702062	M168	T	475	T	743	√	T	484	T	1978	√	T	443	T	1830	√	T	646	T	1908	√
12720814	MF32485	G	134	G	648	√	G	186	G	1072	√	G	145	G	749	√	G	196	G	1064	√
12768052	MF15143	T	323	T	1664	√	T	310	T	2417	√	T	326	T	2521	√	T	339	T	2079	√
12772904	CTS3385	C	303	C	752	√	C	320	C	1697	√	C	343	C	1315	√	C	403	C	1469	√
12810648	M46	T	877	T	2014	√	T	1047	T	3113	√	T	578	T	2353	√	T	580	T	2408	√
12812934	M188	C	450	C	1316	√	C	566	C	2882	√	C	547	C	2420	√	C	645	C	2299	√
12834153	F273	A	106	A	216	√	A	153	A	515	√	A	122	A	475	√	A	161	A	480	√
12856604	F1876	A	226	A	698	√	A	267	A	924	√	A	237	A	672	√	A	343	A	1183	√
12862198	Z23271	A	410	A	1027	√	A	379	A	1515	√	A	360	A	1469	√	A	394	A	1510	√
12906671	M242	C	124	C	276	√	C	130	C	630	√	C	256	C	661	√	C	315	C	642	√
12914512	M173	A	119	A	232	√	A	118	A	584	√	A	152	A	543	√	A	136	A	582	√
12915595	M378	A	513	A	1097	√	A	432	A	1981	√	A	440	A	1687	√	A	489	A	1730	√
12915617	M201	G	513	G	1076	√	G	431	G	1953	√	G	427	G	1663	√	G	480	G	1710	√
12927303	F1894	C	63	C	112	√	C	61	C	184	√	C	59	C	227	√	C	90	C	328	√
12930191	F5485	A	265	A	689	√	A	287	A	1322	√	A	276	A	1157	√	A	287	A	1272	√
12985788	B426	A	177	A	357	√	A	178	A	697	√	A	132	A	644	√	A	192	A	720	√
13047403	CTS3763	A	163	A	471	√	A	200	A	882	√	A	206	A	786	√	A	245	A	771	√
13080424	F285	A	286	A	1266	√	A	383	A	2032	√	A	394	A	1777	√	A	443	A	2111	√
13098525	MF15219	C	79	C	373	√	C	117	C	740	√	C	190	C	539	√	C	297	C	685	√
13116223	CTS3857	G	276	G	982	√	G	345	G	1870	√	­	­	­	­	­	G	351	G	1482	√
13207251	A16639	G	186	G	656	√	G	188	G	1338	√	G	176	G	943	√	G	211	G	1084	√
13221073	FGC50625	T	331	T	694	√	T	344	T	1453	√	T	338	T	1649	√	T	414	T	1530	√
13262460	M1842	C	15	C	130	√	C	28	C	246	√	C	68	C	205	√	C	79	C	272	√
13344684	MF15268	A	535	A	2153	√	A	607	A	3454	√	A	662	A	3640	√	A	697	A	3543	√
13360045	M214	T	202	T	617	√	C	229	C	1181	√	T	254	T	971	√	T	300	T	574	√
13386894	M1843	G	39	G	112	√	G	24	G	121	√	G	38	G	202	√	G	34	G	230	√
13408664	MF15281	T	126	T	474	√	T	131	T	859	√	T	114	T	618	√	T	150	T	826	√
13416425	CTS4263	T	119	T	248	√	C	183	C	1059	√	T	128	T	558	√	T	148	T	572	√
13417997	CTS4266	G	158	G	336	√	G	176	G	841	√	G	158	G	622	√	G	147	G	732	√
13426026	F19892	C	463	C	1078	√	C	524	C	2485	√	C	553	C	2138	√	C	665	C	2258	√
13431995	M5464	C	198	C	436	√	C	272	C	1357	√	C	211	C	876	√	C	272	C	1142	√
13439811	FGC66104	T	325	T	1140	√	T	401	T	2055	√	T	380	T	1913	√	T	416	T	1797	√
13450336	CTS4308	C	313	C	1203	√	C	435	C	2436	√	C	435	C	2101	√	C	438	C	1912	√
13457949	FGC12511	G	573	G	1799	√	G	617	G	.	√	G	561	G	2634	√	G	709	G	2652	√
13467374	CTS4325	G	137	G	1178	√	G	218	G	1773	√	G	212	G	1673	√	G	237	G	1391	√
13470103	M207	A	123	A	536	√	A	176	A	1154	√	A	193	A	902	√	A	226	A	1113	√
13491473	CTS4351	G	90	G	152	√	G	113	G	505	√	G	92	G	400	√	G	102	G	364	√
13514119	Z2463	A	76	A	286	√	A	103	A	575	√	A	106	A	431	√	A	108	A	466	√
13542325	CTS4452	C	241	C	643	√	C	247	C	1529	√	C	239	C	1290	√	C	322	C	1705	√
13611075	CTS4585	G	218	G	691	√	G	219	G	1461	√	G	184	G	989	√	G	244	G	1230	√
13643869	CTS4658	T	226	T	901	√	T	255	T	1688	√	T	249	T	1364	√	T	293	T	1785	√
13645480	CTS4660	T	854	T	1352	√	T	994	T	2552	√	T	527	T	2017	√	T	673	T	2529	√
13655146	FGC62833	G	558	G	2178	√	G	692	G	4341	√	G	607	G	3239	√	G	650	G	3306	√
13668621	CTS4714	C	465	C	1725	√	C	509	C	3017	√	C	493	C	2483	√	C	561	C	2571	√
13705372	F1998	G	285	G	714	√	G	22	G	100	√	G	329	G	1384	√	G	370	G	1549	√
13817626	F310	A	574	A	1390	√	A	883	A	2503	√	A	452	A	2055	√	A	471	A	1970	√
13817685	A14907	A	310	A	1394	√	A	486	A	2511	√	A	453	A	2059	√	A	473	A	1977	√
13835291	F314	G	153	G	552	√	G	223	G	1024	√	G	182	G	824	√	G	237	G	1110	√
13859072	F316	A	120	A	331	√	A	132	A	684	√	A	148	A	597	√	A	173	A	915	√
13869690	YP3931	T	119	T	299	√	T	137	T	681	√	T	241	T	589	√	T	317	T	603	√
13871329	MF1915	T	132	T	286	√	T	176	T	857	√	T	148	T	681	√	T	183	T	744	√
13886009	CTS5063	G	340	G	1095	√	G	398	G	2011	√	G	446	G	2000	√	G	458	G	2015	√
13887364	Page23	G	181	G	380	√	G	183	G	962	√	G	209	G	1096	√	G	192	G	947	√
13932091	PH1991	T	144	T	289	√	T	125	T	665	√	T	286	T	725	√	T	308	T	593	√
14083907	F325	C	161	C	240	√	T	150	T	763	√	C	197	C	513	√	C	232	C	850	√
14087015	L332	C	300	C	1023	√	C	374	C	2365	√	C	380	C	1901	√	C	499	C	2414	√
14088677	MF15397	A	480	A	1523	√	A	506	A	2363	√	A	567	A	2657	√	A	673	A	2819	√
14121882	F11898	G	118	G	461	√	G	144	G	886	√	G	156	G	731	√	G	193	G	897	√
14125226	F20457	G	85	G	311	√	G	130	G	637	√	G	104	G	492	√	G	125	G	632	√
14150512	F3777	A	100	A	1393	√	A	176	A	1682	√	A	111	A	941	√	A	157	A	1308	√
14150671	PH2141	C	106	C	1387	√	C	180	C	1676	√	C	108	C	945	√	C	152	C	1299	√
14202743	CTS5488	A	299	A	732	√	A	415	A	1783	√	A	692	A	1296	√	A	925	A	1525	√
14205200	CTS5492	G	102	G	286	√	G	111	G	523	√	G	145	G	458	√	G	136	G	594	√
14219678	PF5914	G	239	G	1006	√	G	309	G	1314	√	G	328	G	1213	√	G	353	G	1359	√
14231050	F2137	T	320	T	966	√	T	421	T	2165	√	T	416	T	1753	√	T	486	T	2120	√
14281369	Z23420	T	95	T	323	√	T	129	T	613	√	T	145	T	572	√	T	192	T	584	√
14292015	F2157	A	240	A	987	√	A	436	A	1646	√	A	434	A	1339	√	A	464	A	1509	√
14306142	YP1695	A	504	A	1379	√	A	490	A	2523	√	A	467	A	2474	√	A	555	A	2381	√
14361199	SK1702	C	540	C	1999	√	C	746	C	4260	√	C	676	C	2895	√	C	750	C	2994	√
14396816	CTS5854	C	578	C	2104	√	C	691	C	3784	√	C	607	C	3270	√	C	669	C	3421	√
14440538	Z33355	A	136	A	209	√	A	160	A	604	√	A	143	A	549	√	A	191	A	543	√
14559478	Z2654	C	173	C	242	√	C	202	C	462	√	C	153	C	316	√	C	194	C	379	√
14584712	F20963	G	103	G	205	√	G	112	G	317	√	G	84	G	238	√	G	84	G	223	√
14691822	SK1928	T	203	T	552	√	T	255	T	1095	√	T	207	T	737	√	T	216	T	802	√
14712512	A18028	C	241	C	609	√	C	294	C	1794	√	C	248	C	988	√	C	267	C	1137	√
14741765	FGC66168	T	133	T	239	√	T	149	T	586	√	T	155	T	527	√	T	165	T	540	√
14743808	F21137	G	250	G	1041	√	G	266	G	2237	√	G	226	G	1953	√	G	261	G	1653	√
14747203	CTS6373	G	374	G	1081	√	G	453	G	1798	√	G	463	G	1724	√	G	459	G	1699	√
14791202	F2320	G	148	G	464	√	G	168	G	808	√	G	187	G	845	√	G	197	G	984	√
14791537	SK1061	G	433	G	1877	√	G	722	G	2795	√	G	677	G	2637	√	G	755	G	2950	√
14820835	CTS6493	G	334	G	1903	√	G	574	G	3663	√	G	520	G	2640	√	G	581	G	3067	√
14822031	F377	G	111	G	389	√	G	102	G	594	√	G	138	G	661	√	G	133	G	703	√
14837157	BY37723	C	231	C	1208	√	C	352	C	2375	√	C	284	C	1739	√	C	326	C	2006	√
14900300	L748	C	366	C	1149	√	C	457	C	1881	√	A	533	A	1958	√	C	560	C	1768	√
14942801	Z26031	G	235	G	406	√	G	378	G	888	√	G	159	G	630	√	G	157	G	564	√
14965012	SK1746	C	106	C	323	√	C	142	C	687	√	C	150	C	523	√	C	141	C	527	√
15010886	Z24083	T	252	T	1296	√	T	304	T	2686	√	T	263	T	2469	√	T	323	T	2625	√
15057128	F2407	T	478	T	1417	√	T	616	T	2746	√	T	982	T	1845	√	T	1105	T	2018	√
15060219	SK1041	C	119	C	452	√	C	172	C	933	√	C	158	C	724	√	C	174	C	945	√
15078930	F2417	A	310	A	901	√	A	364	A	1731	√	A	291	A	1325	√	A	333	A	1621	√
15082161	F2422	A	321	A	717	√	A	397	A	1964	√	A	392	A	1465	√	A	427	A	1559	√
15112009	CTS6987	C	225	C	609	√	C	238	C	1063	√	C	472	C	1048	√	C	477	C	1083	√
15132281	AM00694	G	507	G	1478	√	G	711	G	3280	√	G	543	G	2323	√	G	702	G	2609	√
15174526	SK1691	T	102	T	343	√	T	137	T	804	√	T	177	T	746	√	T	172	T	794	√
15191598	F4229	T	76	T	293	√	T	97	T	542	√	T	81	T	261	√	T	82	T	364	√
15228073	F402	A	124	A	348	√	A	144	A	747	√	A	106	A	550	√	A	182	A	745	√
15232585	PF5787	A	163	A	356	√	A	183	A	898	√	A	175	A	757	√	A	189	A	895	√
15238780	F5088	G	17	G	114	√	G	25	G	131	√	G	26	G	98	√	G	38	G	148	√
15300234	CTS7300	T	409	T	1928	√	T	540	T	3591	√	T	503	T	2671	√	T	533	T	2464	√
15305140	CTS7316	G	395	G	604	√	G	460	G	1953	√	G	453	G	1751	√	G	456	G	1693	√
15313537	A14909	G	274	G	773	√	G	412	G	1899	√	G	357	G	1569	√	G	373	G	1503	√
15334583	MF33612	T	148	T	586	√	T	208	T	967	√	T	208	T	832	√	T	237	T	1047	√
15338194	CTS7377	C	208	C	723	√	C	261	C	1368	√	C	299	C	1097	√	C	249	C	1025	√
15348639	CTS7399	A	248	A	648	√	A	334	A	1464	√	A	289	A	1170	√	A	413	A	1225	√
15381845	SK1072	G	313	G	1210	√	G	386	G	2770	√	G	387	G	2209	√	G	443	G	2538	√
15381987	SK1783	T	309	T	1188	√	T	380	T	2699	√	T	740	T	2170	√	T	847	T	2472	√
15385763	F2505	C	253	C	1149	√	C	366	C	2246	√	C	327	C	2026	√	C	442	C	2266	√
15399645	CTS7501	G	437	G	1608	√	G	710	G	2915	√	G	676	G	2420	√	G	834	G	2294	√
15421488	M723	G	188	G	706	√	G	255	G	1412	√	G	212	G	1373	√	G	220	G	1295	√
15422485	F2517	T	204	T	582	√	T	277	T	1559	√	T	366	T	1339	√	T	338	T	1382	√
15450243	MF15764	C	103	C	382	√	C	117	C	769	√	C	325	C	683	√	C	281	C	608	√
15450837	F417	C	218	C	576	√	C	232	C	1426	√	C	255	C	1104	√	C	260	C	1114	√
15453484	F2527	C	131	C	301	√	C	166	C	986	√	C	110	C	575	√	C	131	C	638	√
15466531	CTS7634	T	93	T	309	√	T	126	T	670	√	T	115	T	527	√	T	134	T	533	√
15469880	CTS7638	T	140	T	665	√	C	176	C	1186	√	T	241	T	1337	√	T	211	T	1178	√
15484483	Y27836	A	93	A	886	√	A	82	A	1241	√	A	80	A	954	√	G	97	G	1032	√
15493910	A22938	G	278	G	286	√	G	319	G	622	√	­	­	­	­	­	G	243	G	557	√
15554524	CTS7789	A	264	A	885	√	A	328	A	1879	√	A	300	A	1652	√	A	358	A	1836	√
15651892	F2588	T	377	T	2398	√	T	601	T	3742	√	T	682	T	3104	√	T	823	T	3730	√
15654927	L330	T	62	T	196	√	T	78	T	489	√	T	86	T	429	√	T	129	T	369	√
15666795	F14494	G	356	G	853	√	G	422	G	2195	√	G	402	G	1724	√	G	413	G	1587	√
15709593	F4249	G	243	G	1144	√	G	424	G	2685	√	G	324	G	1851	√	G	448	G	2244	√
15719807	F438	C	116	C	460	√	C	209	C	1126	√	C	182	C	816	√	C	178	C	725	√
15732121	F2613	T	126	T	531	√	T	184	T	977	√	T	173	T	589	√	T	216	T	741	√
15732138	L11	T	126	T	527	√	T	183	T	983	√	T	173	T	593	√	T	216	T	749	√
15732424	L901	C	168	C	744	√	C	207	C	1441	√	C	410	C	1096	√	C	397	C	1239	√
15785661	F2631	C	129	C	245	√	C	139	C	528	√	C	101	C	377	√	C	144	C	452	√
15815134	F450	G	111	G	375	√	G	163	G	656	√	G	175	G	609	√	G	152	G	598	√
15815175	F2640	G	111	G	372	√	G	163	G	654	√	G	165	G	607	√	G	140	G	600	√
15828671	FGC29900	A	257	A	2217	√	A	350	A	3080	√	A	388	A	3558	√	A	388	A	3329	√
15948060	Y565	T	84	T	103	√	T	98	T	304	√	T	181	T	242	√	T	302	T	379	√
15979247	CTS8579	T	122	T	371	√	T	139	T	719	√	T	152	T	603	√	T	142	T	545	√
16004083	CTS8624	G	475	G	1493	√	G	645	G	3311	√	G	655	G	2360	√	G	830	G	2722	√
16035105	L732	A	189	A	727	√	A	236	A	1389	√	A	180	A	892	√	A	241	A	1157	√
16058586	MF2040	C	196	C	365	√	C	254	C	1067	√	C	235	C	812	√	C	291	C	984	√
16137810	B424	T	654	T	743	√	T	913	T	2599	√	T	1080	T	2740	√	T	1195	T	2546	√
16292773	Y16154	C	251	C	875	√	C	355	C	2209	√	C	413	C	1894	√	C	454	C	1659	√
16303465	F2758	C	237	C	890	√	C	362	C	1763	√	C	298	C	1370	√	C	430	C	1987	√
16311179	MF1017	G	262	G	846	√	G	257	G	1928	√	G	300	G	1545	√	G	427	G	2051	√
16430214	Y157651	G	499	G	1053	√	G	527	G	2142	√	G	599	G	2187	√	G	584	G	2180	√
16464302	F2779	A	242	A	583	√	A	287	A	1439	√	A	498	A	1069	√	A	594	A	895	√
16466840	F3796	C	277	C	912	√	C	338	C	1902	√	C	284	C	1620	√	C	296	C	1411	√
16469153	F22689	T	210	T	586	√	T	312	T	1582	√	T	273	T	1225	√	T	284	T	1201	√
16472792	F2781	A	240	A	458	√	A	343	A	1148	√	A	282	A	1014	√	A	358	A	1287	√
16509372	F12502	A	76	A	325	√	A	128	A	571	√	A	112	A	526	√	A	139	A	595	√
16543023	Z44091	C	438	C	1453	√	C	494	C	2531	√	C	440	C	1861	√	C	609	C	2395	√
16598134	M1877	A	64	A	147	√	A	71	A	312	√	A	96	A	240	√	A	83	A	215	√
16663953	Y173835	A	156	A	453	√	A	204	A	976	√	A	249	A	885	√	A	317	A	1149	√
16674658	A12442	G	272	G	712	√	G	406	G	1484	√	G	407	G	1245	√	G	421	G	1229	√
16777816	F2887	G	678	G	2806	√	G	866	G	4324	√	G	713	G	3315	√	G	813	G	3599	√
16787749	F2890	C	124	C	378	√	C	173	C	903	√	C	159	C	746	√	C	155	C	940	√
16791668	A14788	C	373	C	1409	√	C	451	C	2240	√	C	431	C	2073	√	C	420	C	1854	√
16827961	F514	G	294	G	1057	√	A	337	A	2065	√	G	288	G	1661	√	G	409	G	1975	√
16909897	CTS9678	T	109	T	565	√	T	174	T	1020	√	T	238	T	777	√	T	347	T	867	√
16920117	F2924	A	259	A	1094	√	A	434	A	2333	√	A	385	A	1810	√	A	465	A	2056	√
16955254	M533	G	162	G	584	√	G	186	G	1094	√	G	174	G	801	√	G	194	G	902	√
16971760	A15314	G	177	G	316	√	G	198	G	754	√	G	201	G	664	√	G	240	G	671	√
16980679	M428	C	97	C	319	√	C	101	C	602	√	C	81	C	476	√	C	118	C	590	√
16980717	M427	G	90	G	318	√	G	95	G	600	√	G	80	G	476	√	G	117	G	588	√
16984483	M3	G	194	G	633	√	G	212	G	1061	√	G	341	G	842	√	G	459	G	559	√
17025008	L275	G	239	G	667	√	G	228	G	1590	√	G	304	G	1437	√	G	312	G	1626	√
17041133	Y15972	C	114	C	411	√	C	117	C	580	√	C	203	C	907	√	C	236	C	1070	√
17052515	YP4547	C	152	C	533	√	C	159	C	1031	√	C	159	C	833	√	C	205	C	1133	√
17069183	PF4922	T	334	T	730	√	T	351	T	1775	√	T	297	T	1175	√	T	465	T	1704	√
17112447	BY49229	T	114	T	384	√	T	130	T	676	√	T	112	T	553	√	T	156	T	599	√
17150090	F533	C	197	C	437	√	C	194	C	839	√	C	179	C	765	√	C	228	C	893	√
17170493	PH4404	T	306	T	711	√	T	348	T	1868	√	T	290	T	1223	√	T	345	T	1490	√
17187267	F4528	C	332	C	780	√	C	429	C	1676	√	C	428	C	1581	√	C	475	C	1697	√
17224065	F3021	T	372	T	751	√	T	462	T	1695	√	T	417	T	1609	√	T	533	T	1971	√
17259820	CTS10286	G	624	G	1961	√	G	698	G	3614	√	G	619	G	2669	√	G	867	G	3421	√
17267402	Y138333	T	192	T	799	√	T	289	T	1709	√	T	271	T	1240	√	T	354	T	1613	√
17289456	SK1646	G	164	G	508	√	G	203	G	1008	√	G	164	G	785	√	G	203	G	1056	√
17296085	Z25928	G	377	G	1338	√	G	520	G	2425	√	G	430	G	1955	√	G	576	G	2489	√
17301455	L55	G	133	G	293	√	G	135	G	717	√	G	121	G	616	√	G	164	G	693	√
17342309	FGC50672	A	310	A	883	√	A	484	A	2161	√	A	384	A	1334	√	A	446	A	1828	√
17354245	FGC50673	C	412	C	1611	√	C	522	C	2918	√	C	483	C	2047	√	C	630	C	2982	√
17366751	CTS10484	G	389	G	1160	√	G	512	G	2748	√	G	409	G	1971	√	G	513	G	2218	√
18669508	A16629	T	575	T	2548	√	T	658	T	3923	√	T	671	T	3599	√	T	643	T	3093	√
18670689	Y14462	C	139	C	708	√	C	236	C	1499	√	C	267	C	1336	√	C	236	C	1260	√
18672781	M479	C	56	C	458	√	C	42	C	488	√	C	55	C	320	√	C	55	C	324	√
18881562	Z94	T	125	T	376	√	T	110	T	797	√	T	175	T	731	√	T	177	T	853	√
18890411	F560	A	224	A	994	√	A	218	A	1352	√	A	262	A	1475	√	A	330	A	2028	√
18890437	Y56178	G	218	G	996	√	G	213	G	1363	√	G	264	G	1481	√	G	332	G	2060	√
18968173	PF3797	A	221	A	469	√	A	192	A	596	√	A	216	A	775	√	A	241	A	827	√
18988843	FGC66056	C	411	C	657	√	C	380	C	1133	√	C	281	C	1204	√	C	284	C	1278	√
19120006	PF4591	C	359	C	840	√	C	362	C	1569	√	A	444	A	1559	√	C	451	C	1642	√
19124076	PK4	A	517	A	2127	√	A	553	A	3152	√	A	686	A	3291	√	A	692	A	2988	√
19156881	A12440	G	203	G	765	√	G	324	G	1976	√	G	535	G	1239	√	G	536	G	1376	√
19302057	YP779	C	215	C	881	√	C	306	C	1569	√	C	278	C	1345	√	C	324	C	1255	√
19326130	Y17728	T	256	T	593	√	T	357	T	1172	√	T	270	T	1016	√	T	348	T	1493	√
19360137	Y137505	T	396	T	1033	√	T	519	T	2713	√	T	448	T	2585	√	T	483	T	2377	√
19395830	F24442	C	247	C	875	√	C	305	C	1871	√	C	346	C	1740	√	C	426	C	1875	√
19400082	Z2850	A	231	A	846	√	A	194	A	1746	√	A	238	A	1367	√	A	257	A	1437	√
19482714	AM01822	T	318	T	808	√	T	301	T	1537	√	T	273	T	1209	√	T	363	T	1434	√
19495378	MF1069	C	325	C	1141	√	C	381	C	2470	√	C	347	C	2063	√	C	446	C	2119	√
19512803	F3229	C	367	C	789	√	C	385	C	1979	√	C	372	C	1674	√	C	381	C	1489	√
19534376	BY134798	T	78	T	399	√	T	54	T	355	√	T	96	T	480	√	T	128	T	753	√
19534442	Z39707	T	78	T	397	√	T	54	T	351	√	T	96	T	476	√	T	129	T	753	√
19555586	M101	G	216	G	756	√	G	255	G	1478	√	G	207	G	1320	√	G	288	G	1569	√
19571282	M17	G	211	G	809	√	G	280	G	1467	√	G	302	G	932	√	G	293	G	1531	√
19579869	M178	C	363	C	1009	√	C	445	C	2347	√	C	436	C	1877	√	C	417	C	1914	√
19580272	M38	T	134	T	392	√	T	187	T	963	√	T	188	T	666	√	T	185	T	604	√
19581463	Z25444	T	212	T	176	√	T	317	T	668	√	T	281	T	453	√	T	308	T	604	√
19587995	M48	A	139	A	401	√	A	187	A	857	√	A	168	A	692	√	A	200	A	917	√
19589554	M159	A	81	A	222	√	A	103	A	510	√	A	69	A	319	√	A	102	A	391	√
19600799	M119	T	154	T	186	√	T	143	T	408	√	T	79	T	465	√	T	95	T	340	√
19605420	M111	A	283	A	660	√	A	321	A	1459	√	A	342	A	1190	√	A	388	A	1338	√
19621906	Z24050	C	131	C	508	√	C	170	C	1320	√	C	313	C	1265	√	C	292	C	1032	√
19673254	F4380	C	213	C	593	√	C	284	C	1432	√	C	223	C	936	√	C	278	C	963	√
19673279	YP4865	G	217	G	589	√	G	289	G	1414	√	G	214	G	934	√	G	267	G	954	√
19683550	PH4979	G	209	G	800	√	G	297	G	1285	√	G	244	G	968	√	G	289	G	958	√
19704778	M25	G	190	G	628	√	G	303	G	1665	√	G	265	G	1337	√	G	310	G	1459	√
19708037	Page59	C	433	C	1164	√	C	614	C	3078	√	C	651	C	2381	√	C	622	C	2115	√
19710793	Y558	C	319	C	1180	√	C	421	C	2481	√	C	751	C	1980	√	C	804	C	2193	√
19716187	M60	A	138	A	381	√	A	177	A	779	√	A	163	A	801	√	A	177	A	762	√
19730692	L1026	A	379	A	1164	√	A	429	A	2445	√	A	460	A	1964	√	A	507	A	2122	√
19735458	Y137559	C	540	C	2468	√	C	508	C	4019	√	C	458	C	2721	√	C	596	C	2992	√
19735477	N7	T	538	T	2442	√	T	513	T	3947	√	T	458	T	2697	√	T	594	T	2949	√
19744031	M86	T	591	T	965	√	T	649	T	1938	√	T	422	T	1735	√	T	411	T	1655	√
19745211	M110	T	190	T	546	√	T	212	T	1254	√	T	215	T	990	√	T	221	T	1195	√
19745508	M120	T	239	T	362	√	T	255	T	667	√	T	106	T	488	√	T	144	T	514	√
19745652	M91	T	117	T	328	√	T	126	T	597	√	T	194	T	441	√	T	260	T	459	√
19755427	M89	T	181	T	556	√	T	248	T	1065	√	T	242	T	740	√	T	292	T	909	√
19768227	L682	T	458	T	1630	√	T	566	T	2783	√	T	558	T	2612	√	T	679	T	2660	√
19768401	M125	T	147	T	501	√	T	209	T	1253	√	T	221	T	1040	√	T	238	T	936	√
19778124	Z24048	T	128	T	88	√	T	141	T	259	√	T	340	T	305	√	T	373	T	347	√
19827359	Y37069	C	113	C	324	√	C	123	C	715	√	C	134	C	689	√	C	152	C	694	√
19886411	B28	T	119	T	369	√	T	100	T	559	√	T	107	T	444	√	T	159	T	638	√
19913183	F13136	C	241	C	573	√	C	164	C	841	√	C	244	C	1138	√	C	299	C	877	√
20015140	Z23266	A	76	A	453	√	A	175	A	975	√	A	135	A	679	√	A	158	A	896	√
20030242	FGC14753	A	115	A	508	√	A	127	A	956	√	A	118	A	726	√	A	162	A	862	√
20297424	F5310	C	573	C	1067	√	C	869	C	2493	√	C	844	C	2253	√	C	876	C	2300	√
20363096	PH5117	A	371	A	1119	√	A	485	A	3456	√	A	405	A	2273	√	A	510	A	2614	√
20379234	Z9713	T	256	T	853	√	T	293	T	2037	√	T	291	T	1754	√	T	335	T	1461	√
20414832	Y20949	C	237	C	553	√	C	318	C	1091	√	C	238	C	758	√	C	333	C	1010	√
20417046	B418	T	323	T	659	√	T	322	T	1899	√	T	314	T	1214	√	T	409	T	2013	√
20420419	M1470	A	188	A	546	√	A	283	A	1087	√	A	522	A	1036	√	A	622	A	1034	√
20443896	Y125458	T	375	T	1236	√	T	448	T	2480	√	T	359	T	1729	√	T	426	T	2160	√
20456323	F618	C	84	C	228	√	C	108	C	519	√	C	85	C	403	√	C	133	C	470	√
20549706	L1373	A	100	A	273	√	A	55	A	246	√	A	143	A	433	√	A	160	A	392	√
20573824	CTS10736	C	219	C	562	√	T	215	T	1234	√	C	212	C	1239	√	C	218	C	1267	√
20574925	M1707	C	399	C	1334	√	C	352	C	1644	√	C	675	C	1649	√	C	720	C	1654	√
20575777	SK1573	C	839	C	3616	√	C	790	C	4128	√	C	288	C	3776	√	C	370	C	4253	√
20577415	M268	A	647	A	1683	√	A	141	A	485	√	A	395	A	1975	√	A	406	A	2176	√
20577481	M269	T	346	T	1677	√	T	78	T	479	√	T	395	T	1976	√	T	407	T	2161	√
20584303	F7940	T	290	T	1269	√	T	240	T	1679	√	T	575	T	1430	√	T	657	T	1547	√
20632217	FGC23868	G	158	G	350	√	G	158	G	757	√	G	152	G	619	√	G	171	G	717	√
20656501	MF6808	C	285	C	638	√	C	326	C	787	√	C	345	C	1194	√	C	401	C	1298	√
20674406	CTS10923	A	192	A	635	√	A	208	A	1369	√	A	189	A	1120	√	A	280	A	1202	√
20684264	Z12255	T	328	T	965	√	T	424	T	1904	√	T	275	T	1242	√	T	423	T	1563	√
20684342	CTS10944	G	332	G	969	√	G	427	G	1913	√	G	1081	G	1246	√	G	1440	G	1570	√
20704817	CTS10976	C	267	C	946	√	C	339	C	1610	√	G	239	G	1029	√	C	270	C	1167	√
20717300	Y182928	A	160	A	330	√	A	140	A	838	√	A	193	A	699	√	A	251	A	885	√
20753093	CTS11043	G	373	G	997	√	G	441	G	1741	√	G	425	G	1564	√	G	535	G	2007	√
20766182	F632	G	576	G	1704	√	G	659	G	3827	√	G	490	G	2482	√	G	743	G	3750	√
20769095	SK1780	G	366	G	963	√	G	450	G	1961	√	G	434	G	1570	√	G	554	G	2185	√
20830210	F3386	G	427	G	581	√	G	423	G	1084	√	G	261	G	878	√	G	290	G	1005	√
20830277	F3387	T	226	T	584	√	T	240	T	1097	√	T	259	T	878	√	T	289	T	999	√
20861549	SK1740	A	1091	A	2355	√	A	1263	A	4180	√	A	2313	A	3854	√	A	2535	A	3707	√
20862088	F3393	C	103	C	339	√	C	109	C	745	√	C	146	C	737	√	C	153	C	941	√
20906831	F3401	G	228	G	615	√	G	269	G	1446	√	G	260	G	1097	√	G	305	G	1239	√
20924305	M1913	G	182	G	666	√	G	185	G	1061	√	G	224	G	964	√	G	241	G	878	√
21078644	CTS11727	T	485	T	1021	√	T	437	T	1991	√	T	392	T	1647	√	T	506	T	1665	√
21107999	CTS11785	T	212	T	159	√	T	272	T	763	√	T	222	T	616	√	T	249	T	576	√
21130896	L54	G	306	G	631	√	G	371	G	1571	√	G	349	G	1392	√	G	424	G	1247	√
21229412	M930	T	71	T	174	√	T	102	T	396	√	T	75	T	252	√	T	109	T	326	√
21229421	M931	G	71	G	175	√	G	103	G	393	√	G	76	G	257	√	G	109	G	323	√
21244407	CTS11990	C	450	C	1714	√	C	580	C	3262	√	C	652	C	2816	√	C	679	C	2745	√
21268367	AM00847	C	258	C	1347	√	C	320	C	2396	√	C	283	C	1728	√	C	288	C	1712	√
21333459	FGC50710	A	124	A	329	√	A	162	A	799	√	A	141	A	637	√	A	151	A	675	√
21389038	M526	A	159	A	949	√	C	176	C	1095	√	A	182	A	732	√	C	227	C	1017	√
21406477	F3813	G	142	G	687	√	G	88	G	311	√	G	273	G	1191	√	G	269	G	973	√
21441074	Y542	C	404	C	1283	√	C	463	C	1853	√	C	750	C	1412	√	C	822	C	1665	√
21592764	F3525	C	152	C	564	√	C	141	C	668	√	C	211	C	958	√	C	196	C	893	√
21600637	F5410	G	159	G	867	√	G	127	G	819	√	G	152	G	1038	√	G	209	G	1197	√
21604460	BY180079	G	118	G	481	√	G	101	G	609	√	G	115	G	739	√	G	119	G	734	√
21644863	F3555	A	126	A	403	√	A	117	A	822	√	A	103	A	655	√	A	152	A	911	√
21645798	Y31266	C	165	C	417	√	C	171	C	886	√	C	215	C	899	√	C	238	C	965	√
21713934	FGC23471	G	170	G	598	√	G	183	G	960	√	G	189	G	945	√	G	247	G	1069	√
21822736	F666	G	198	G	521	√	G	267	G	1016	√	G	269	G	948	√	G	321	G	1027	√
21834442	M1732	C	170	C	318	√	C	178	C	667	√	C	142	C	663	√	­	­	­	­	-
21840750	MF1070	A	518	A	1350	√	A	483	A	2371	√	A	1134	A	2371	√	A	1286	A	2461	√
22212420	F3607	T	168	T	415	√	T	246	T	863	√	T	191	T	565	√	T	226	T	684	√
22236185	F26580	C	144	C	320	√	C	209	C	864	√	C	173	C	668	√	C	206	C	765	√
22236283	F13864	T	149	T	320	√	T	212	T	858	√	T	340	T	672	√	T	393	T	767	√
22236994	Z44069	C	178	C	278	√	C	301	C	1134	√	C	342	C	1014	√	C	368	C	959	√
22274189	Y14026	A	227	A	489	√	A	238	A	1183	√	A	458	A	1064	√	A	585	A	1236	√
22305096	Y26387	G	189	G	548	√	G	266	G	1215	√	G	247	G	1061	√	G	301	G	1193	√
26436145	Y177166	T	167	T	409	√	T	190	T	817	√	T	234	T	817	√	T	273	T	970	√
26442844	CTS12473	T	92	T	108	√	T	112	T	333	√	T	88	T	247	√	T	137	T	343	√
26458487	Z23810	G	58	G	736	√	G	74	G	1030	√	G	91	G	1026	√	G	93	G	960	√
26557230	MF1647	A	417	A	920	√	A	500	A	2279	√	A	497	A	1625	√	A	527	A	1747	√
26569792	Y15407	A	114	A	440	√	A	173	A	1091	√	A	136	A	735	√	A	154	A	865	√
2787953	F4531	C	239	C	784	√	C	251	C	1161	√	C	257	C	1253	√	C	283	C	518	√
2789363	Z40608	C	286	C	1097	√	C	322	C	1959	√	C	352	C	1837	√	C	274	C	1586	√
2790575	M1513	G	175	G	1203	√	G	179	G	1684	√	G	410	G	1505	√	G	369	G	1498	√
2791620	F706	G	193	G	449	√	G	172	G	792	√	G	250	G	947	√	G	227	G	786	√
2794638	MF2689	A	101	A	247	√	A	97	A	364	√	A	111	A	371	√	A	99	A	384	√
2794941	Y14729	T	213	T	638	√	T	206	T	1202	√	T	203	T	992	√	T	211	T	1011	√
2799611	F709	A	448	A	1718	√	A	498	A	2122	√	A	508	A	1861	√	A	492	A	1581	√
2828076	CTS53	G	471	G	1696	√	G	702	G	2862	√	G	741	G	2703	√	G	783	G	2817	√
2841395	F8465	A	457	A	1348	√	A	600	A	2680	√	A	610	A	2156	√	A	609	A	1972	√
2846275	F714	C	177	C	608	√	C	210	C	644	√	C	259	C	942	√	C	219	C	765	√
2850425	BY12738	A	74	A	330	√	A	109	A	517	√	A	79	A	443	√	A	102	A	518	√
2851665	F717	T	194	T	914	√	T	242	T	1300	√	T	228	T	1197	√	T	215	T	1246	√
2858215	CTS93	C	147	C	233	√	C	143	C	710	√	C	143	C	456	√	C	163	C	535	√
2859234	BY56049	T	111	T	330	√	T	97	T	616	√	T	100	T	493	√	T	107	T	531	√
2859270	CTS97	T	110	T	330	√	T	97	T	617	√	T	99	T	494	√	T	108	T	531	√
2866813	M130	C	189	C	480	√	C	185	C	1181	√	C	156	C	1044	√	C	211	C	1270	√
2869421	AM00848	C	328	C	1082	√	C	373	C	1523	√	C	371	C	1242	√	C	410	C	1287	√
2882367	M407	A	300	A	1283	√	A	290	A	1689	√	A	294	A	1691	√	A	327	A	1844	√
2883887	B451	T	105	T	326	√	T	102	T	527	√	T	97	T	468	√	T	127	T	653	√
2884846	CTS134	G	282	G	544	√	G	235	G	977	√	G	227	G	781	√	G	233	G	813	√
2892583	CTS142	A	496	A	1605	√	A	463	A	2227	√	A	423	A	2246	√	A	594	A	2877	√
2896066	F728	C	200	C	712	√	C	254	C	1321	√	C	271	C	1303	√	C	321	C	1329	√
2926298	Y29828	A	80	A	338	√	A	58	A	377	√	A	116	A	629	√	A	130	A	607	√
2926528	Z27269	C	262	C	1121	√	C	253	C	1443	√	C	390	C	1861	√	C	330	C	1572	√
2932454	F8	T	182	T	430	√	T	150	T	684	√	T	256	T	827	√	T	281	T	1019	√
2937703	CTS201	G	75	G	198	√	G	54	G	203	√	G	91	G	299	√	G	85	G	262	√
2942876	F4052	C	147	C	515	√	C	123	C	584	√	C	198	C	843	√	C	194	C	760	√
2944220	F735	T	82	T	106	√	T	47	T	114	√	T	58	T	157	√	T	71	T	183	√
2947262	F11	C	378	C	1201	√	G	345	G	1535	√	C	348	C	1338	√	C	369	C	1567	√
2947472	F12	C	164	C	514	√	C	134	C	768	√	C	165	C	661	√	C	190	C	681	√
2951361	F3830	T	238	T	870	√	T	263	T	1201	√	T	299	T	1120	√	T	341	T	1286	√
2953745	M324	G	141	G	583	√	C	199	C	1029	√	G	199	G	952	√	G	209	G	941	√
2959287	B425	A	144	A	592	√	A	164	A	829	√	A	229	A	888	√	A	229	A	821	√
2960155	P201	T	240	T	856	√	T	204	T	1215	√	T	267	T	1120	√	T	250	T	1198	√
2983714	F743	A	138	A	293	√	A	100	A	420	√	A	149	A	487	√	A	158	A	465	√
3011903	Z41068	C	265	C	550	√	C	241	C	864	√	C	564	C	972	√	C	541	C	924	√
3019115	M346	C	201	C	884	√	C	277	C	1823	√	C	251	C	1463	√	C	289	C	1791	√
3019783	M343	C	302	C	1298	√	C	282	C	1719	√	C	286	C	1753	√	C	310	C	2012	√
3020042	F746	C	92	C	357	√	C	102	C	480	√	C	69	C	286	√	C	98	C	447	√
3020162	M356	C	92	C	357	√	C	102	C	478	√	C	142	C	285	√	C	185	C	441	√
3020642	L932	A	52	A	377	√	A	61	A	512	√	A	70	A	620	√	A	80	A	617	√
3021085	F748	T	175	T	400	√	T	195	T	864	√	T	138	T	620	√	T	195	T	724	√
3022470	F17	G	162	G	473	√	G	228	G	1190	√	G	213	G	842	√	G	241	G	980	√
3107180	F18	A	70	A	278	√	G	125	G	791	√	A	72	A	497	√	A	87	A	502	√
3328149	F4552	G	509	G	1256	√	G	480	G	2326	√	G	444	G	1712	√	G	573	G	2117	√
3377234	Y560	A	298	A	677	√	A	462	A	1441	√	A	281	A	1508	√	A	320	A	1534	√
3683223	F14184	T	15	T	260	√	T	26	T	118	√	T	54	T	251	√	T	64	T	303	√
3773488	FGC54474	T	396	T	763	√	T	702	T	2653	√	T	472	T	1552	√	T	527	T	1313	√
4016981	F8841	T	81	T	182	√	T	61	T	308	√	T	102	T	278	√	T	107	T	375	√
4210176	M7	C	227	C	948	√	C	345	C	2273	√	C	302	C	1434	√	C	343	C	1659	√
4428265	F8989	C	214	C	227	√	C	248	C	852	√	C	349	C	305	√	C	357	C	374	√
4653637	Z2124	C	368	C	938	√	C	515	C	1786	√	­	­	C	860	­	­	­	C	812	­
5308358	F5970	T	93	T	224	√	T	100	T	448	√	T	106	T	432	√	T	115	T	530	√
5379325	ACT7481	T	252	T	163	√	T	268	T	442	√	T	165	T	473	√	T	171	T	502	√
5593720	F14249	G	56	G	142	√	G	54	G	250	√	G	74	G	108	√	G	75	G	213	√
6644855	F4667	G	282	G	727	√	G	281	G	1178	√	G	268	G	923	√	G	365	G	1289	√
6758904	MF1107	A	536	A	1607	√	A	642	A	2914	√	A	532	A	2290	√	A	740	A	2526	√
6760488	Y14736	T	119	T	355	√	T	154	T	835	√	T	157	T	670	√	T	173	T	752	√
6761289	F789	T	543	T	2194	√	T	620	T	3366	√	T	590	T	2763	√	T	716	T	2846	√
6761348	F790	C	543	C	2193	√	C	621	C	3367	√	C	590	C	2758	√	C	720	C	2848	√
6779875	F15214	T	294	T	1047	√	T	277	T	1537	√	T	263	T	1225	√	T	319	T	1181	√
6784094	Y173834	C	147	C	519	√	C	174	C	1066	√	C	137	C	872	√	C	180	C	1029	√
6796762	MF8794	C	422	C	1184	√	C	524	C	2392	√	C	462	C	2059	√	C	584	C	2461	√
6809889	SK1776	T	393	T	1476	√	T	529	T	2623	√	T	836	T	2072	√	T	966	T	1980	√
6827948	A9462	A	286	A	1181	√	A	554	A	2495	√	A	458	A	2051	√	A	469	A	1899	√
6827996	CTS335	A	285	A	1207	√	A	554	A	2563	√	A	463	A	2088	√	A	471	A	1931	√
6834801	CTS350	C	312	C	1214	√	C	493	C	2938	√	C	412	C	2240	√	C	432	C	1992	√
6835583	F809	A	156	A	296	√	A	159	A	923	√	A	277	A	747	√	A	371	A	827	√
6848809	M6539	G	145	G	292	√	G	171	G	864	√	G	157	G	852	√	G	203	G	805	√
6870532	F819	A	372	A	1004	√	A	459	A	2618	√	A	961	A	2204	√	A	890	A	2179	√
6872387	F38	G	254	G	618	√	G	354	G	1427	√	G	340	G	1065	√	G	319	G	1154	√
6872663	F820	A	109	A	454	√	A	154	A	1065	√	A	154	A	851	√	A	176	A	1025	√
6878484	Z23482	C	408	C	978	√	C	504	C	2381	√	C	1015	C	2146	√	C	1019	C	1339	√
6890299	YP1470	T	274	T	1805	√	T	405	T	2740	√	T	407	T	2258	√	T	448	T	2595	√
6912515	F5477	G	68	G	212	√	G	56	G	229	√	G	122	G	572	√	G	87	G	415	√
6916949	MF6069	C	289	C	941	√	C	193	C	895	√	C	464	C	2067	√	C	339	C	1406	√
6932368	CTS498	A	105	A	233	√	A	87	A	441	√	A	114	A	504	√	A	95	A	471	√
6935999	A16427	C	143	C	705	√	C	155	C	1008	√	C	206	C	979	√	C	221	C	1100	√
6957565	K516	C	299	C	927	√	C	405	C	1925	√	C	348	C	1634	√	C	349	C	1713	√
6960558	M1788	C	263	C	913	√	C	335	C	1747	√	C	308	C	1380	√	C	376	C	1494	√
6977914	V20	G	294	G	1197	√	G	311	G	1797	√	G	327	G	1673	√	G	381	G	1747	√
6978239	L940	C	79	C	99	√	C	84	C	297	√	C	85	C	272	√	C	84	C	387	√
6979491	CTS562	T	568	T	1157	√	T	581	T	2694	√	T	576	T	1877	√	T	740	T	2276	√
6980894	F838	A	84	A	224	√	A	92	A	409	√	A	82	A	365	√	A	99	A	396	√
6986090	F840	G	533	G	1115	√	G	490	G	2290	√	G	497	G	2085	√	G	645	G	2272	√
6992580	F46	A	749	A	1475	√	A	711	A	2667	√	A	531	A	2764	√	A	508	A	2872	√
6996162	PH255	C	167	C	450	√	C	232	C	1110	√	C	403	C	1031	√	C	439	C	960	√
6999465	F4065	G	256	G	754	√	G	360	G	1752	√	G	383	G	1644	√	G	366	G	1359	√
6999718	CTS586	C	228	C	1040	√	C	247	C	1611	√	C	763	C	1423	√	C	704	C	1230	√
7003383	F15400	G	699	G	2993	√	G	830	G	6084	√	G	858	G	5063	√	G	898	G	5177	√
7007216	F845	T	260	T	495	√	T	288	T	1203	√	T	265	T	1061	√	T	332	T	1127	√
7025885	F852	A	494	A	2431	√	A	586	A	3465	√	A	615	A	3274	√	A	708	A	3240	√
7027693	F9739	A	357	A	2679	√	A	449	A	3429	√	A	444	A	3125	√	A	441	A	2422	√
7028155	F48	C	344	C	937	√	C	344	C	1790	√	C	481	C	1826	√	C	503	C	1779	√
7037064	Y23789	T	404	T	885	√	T	497	T	1739	√	T	1103	T	1248	√	T	1194	T	1896	√
7040377	F862	C	189	C	861	√	C	208	C	1284	√	C	189	C	1075	√	C	245	C	1303	√
7045779	F15447	G	328	G	1343	√	G	379	G	2858	√	G	272	G	1899	√	G	383	G	2970	√
7051380	A16440	G	127	G	1981	√	G	186	G	1686	√	G	96	G	1123	√	G	138	G	1408	√
7059486	CTS647	A	237	A	703	√	G	109	G	623	√	A	284	A	1349	√	A	316	A	1472	√
7062625	CTS651	C	319	C	1477	√	C	430	C	2596	√	C	470	C	2211	√	C	580	C	2699	√
7064094	F869	T	284	T	1299	√	T	355	T	1848	√	T	366	T	1952	√	T	417	T	2295	√
7064150	AM01856	G	284	G	1296	√	G	359	G	1844	√	G	695	G	1948	√	G	777	G	2291	√
7068429	YP3842	T	365	T	871	√	T	394	T	1551	√	T	454	T	1725	√	T	533	T	1350	√
7080790	CTS679	C	635	C	1804	√	C	725	C	3680	√	C	600	C	2646	√	C	705	C	2915	√
7082868	CTS682	C	479	C	1351	√	C	548	C	2342	√	C	451	C	1387	√	C	476	C	1515	√
7101497	CTS713	A	234	A	632	√	A	283	A	1352	√	A	316	A	1166	√	A	359	A	1174	√
7102086	Z41207	C	382	C	1555	√	C	492	C	2917	√	C	1043	C	2580	√	C	923	C	2301	√
7103384	F55	G	708	G	3284	√	G	814	G	4490	√	G	871	G	4649	√	G	753	G	3853	√
7111272	F4068	A	278	A	742	√	A	349	A	1611	√	A	310	A	1565	√	A	367	A	1618	√
7112329	FGC34973	G	301	G	892	√	G	418	G	2033	√	G	351	G	1770	√	G	415	G	1844	√
7117154	Z44072	C	93	C	71	√	C	127	C	317	√	C	155	C	229	√	C	120	C	177	√
7133468	M7417	C	124	C	409	√	C	77	C	370	√	C	231	C	749	√	C	178	C	850	√
7142715	F901	G	442	G	1294	√	G	654	G	3034	√	G	542	G	2544	√	G	646	G	2558	√
7152212	CTS798	G	249	G	1155	√	G	263	G	1833	√	G	305	G	1854	√	G	340	G	1796	√
7200853	MF2091	G	271	G	656	√	G	370	G	1570	√	G	324	G	1380	√	G	353	G	1522	√
7220434	MF1158	G	431	G	1606	√	G	485	G	2969	√	G	494	G	2653	√	G	572	G	2715	√
7266943	CTS1000	G	58	G	55	√	G	21	G	86	√	G	126	G	227	√	G	77	G	174	√
7275711	CTS1011	T	221	T	1177	√	T	122	T	568	√	T	380	T	1537	√	T	321	T	1104	√
7285468	F914	A	469	A	1215	√	A	448	A	2108	√	A	556	A	2253	√	A	646	A	2383	√
7297651	M1793	G	106	G	143	√	G	127	G	335	√	G	351	G	425	√	G	299	G	486	√
7309101	Y137193	A	61	A	135	√	A	68	A	353	√	A	40	A	235	√	A	55	A	294	√
7309412	F15657	C	286	C	1089	√	C	361	C	2065	√	C	288	C	1948	√	C	313	C	1894	√
7311011	MF2971	G	336	G	695	√	G	451	G	1384	√	G	232	G	1150	√	G	289	G	1344	√
7324690	F923	C	204	C	321	√	C	212	C	828	√	C	220	C	637	√	C	219	C	682	√
7334662	PF3494	T	138	T	399	√	T	127	T	792	√	T	115	T	645	√	T	158	T	951	√
7334665	F930	C	140	C	402	√	C	129	C	802	√	C	117	C	650	√	C	160	C	967	√
7356597	CTS1127	C	395	C	947	√	C	364	C	1938	√	C	382	C	1571	√	C	442	C	1757	√
7375376	B392	G	215	G	790	√	G	248	G	1557	√	G	270	G	1701	√	G	267	G	1626	√
7403782	F940	A	269	A	693	√	A	328	A	1644	√	A	419	A	1417	√	A	389	A	1368	√
7410381	F15754	A	575	A	1914	√	A	837	A	3986	√	A	743	A	2919	√	A	844	A	3022	√
7410937	B523	C	412	C	1081	√	C	555	C	2114	√	C	965	C	1821	√	C	1195	C	1945	√
7417185	A22321	G	272	G	844	√	G	292	G	1609	√	G	274	G	1379	√	G	351	G	1539	√
7427362	Y27277	C	185	C	459	√	C	135	C	845	√	C	189	C	956	√	C	196	C	918	√
7435878	B452	T	90	T	179	√	T	78	T	348	√	T	108	T	364	√	T	103	T	351	√
7459612	F949	C	270	C	646	√	C	315	C	1275	√	C	262	C	1127	√	C	281	C	1316	√
7473806	Y144065	C	635	C	2352	√	C	716	C	3499	√	C	740	C	3301	√	C	856	C	3366	√
7480372	F15823	C	178	C	207	√	C	159	C	574	√	C	204	C	390	√	C	195	C	485	√
7484199	Y24191	T	83	T	141	√	T	60	T	300	√	T	73	T	297	√	T	74	T	304	√
7484964	CTS1346	T	223	T	953	√	T	266	T	1653	√	T	259	T	1259	√	T	314	T	1484	√
7485915	Y29837	A	89	A	202	√	A	149	A	644	√	A	171	A	565	√	A	181	A	568	√
7487521	A16433	G	300	G	1019	√	G	310	G	1927	√	G	385	G	1674	√	G	421	G	2112	√
7487927	CTS1350	G	708	G	1839	√	G	788	G	4159	√	G	803	G	3591	√	G	954	G	4214	√
7541968	M1297	T	205	T	632	√	T	244	T	1191	√	T	205	T	926	√	T	264	T	1001	√
7639604	F971	T	237	T	755	√	C	234	C	1266	√	T	307	T	1401	√	T	300	T	1211	√
7646323	MF14390	T	234	T	795	√	T	246	T	1052	√	T	327	T	1282	√	T	401	T	1452	√
7649743	F78	T	129	T	407	√	T	101	T	735	√	T	169	T	1023	√	T	168	T	1013	√
7659301	F977	T	505	T	2009	√	T	501	T	2740	√	T	1331	T	3510	√	T	1387	T	3563	√
7661241	Z23680	C	260	C	730	√	C	214	C	1129	√	C	304	C	1285	√	C	320	C	1251	√
7677564	F81	T	82	T	201	√	T	52	T	244	√	T	106	T	437	√	T	138	T	420	√
7678685	IMS-JST002611	G	91	G	280	√	A	102	A	406	√	G	146	G	743	√	G	158	G	690	√
7684315	Z93	G	154	G	702	√	G	139	G	923	√	G	219	G	1054	√	G	230	G	860	√
7689890	F995	C	496	C	2579	√	C	483	C	2974	√	C	559	C	3918	√	C	672	C	4246	√
7702775	L666	G	373	G	1192	√	G	441	G	2557	√	G	415	G	2325	√	G	402	G	2092	√
7714713	Y62194	G	348	G	1528	√	G	439	G	2828	√	G	385	G	2151	√	G	438	G	1980	√
7721349	L1360	A	470	A	1814	√	A	513	A	2803	√	A	1071	A	2385	√	A	1382	A	2973	√
7736601	Z1500	C	266	C	788	√	C	279	C	1449	√	C	341	C	1389	√	C	424	C	1637	√
7738742	SK1748	G	801	G	1907	√	G	873	G	3061	√	G	533	G	3277	√	G	548	G	3638	√
7750237	F1025	G	159	G	277	√	G	86	G	500	√	G	120	G	492	√	G	103	G	588	√
7754132	A17418	T	334	T	998	√	T	293	T	1738	√	T	333	T	1585	√	T	335	T	1597	√
7757655	ACT3892	T	182	T	563	√	T	185	T	1147	√	T	331	T	890	√	T	517	T	1002	√
7761542	PF3495	G	166	G	485	√	G	179	G	944	√	G	180	G	843	√	G	184	G	910	√
7776459	A9472	T	276	T	1067	√	T	273	T	1924	√	T	286	T	1573	√	T	319	T	1459	√
7786343	K511	G	341	G	1307	√	G	390	G	2497	√	G	450	G	2212	√	G	432	G	2320	√
7806112	F4084	C	311	C	950	√	C	395	C	1818	√	C	345	C	1425	√	C	437	C	1706	√
7825293	F9935	C	220	C	827	√	C	312	C	1826	√	C	266	C	1236	√	C	278	C	1246	√
7878240	F1055	G	232	G	373	√	G	314	G	1273	√	G	349	G	1172	√	G	334	G	844	√
7892695	Y62517	G	145	G	428	√	G	203	G	1107	√	G	154	G	836	√	G	194	G	950	√
7904739	FGC60773	T	227	T	389	√	T	271	T	1298	√	T	294	T	653	√	T	310	T	629	√
7915212	B456	A	76	A	226	√	A	88	A	528	√	A	75	A	397	√	A	113	A	532	√
7928343	FGC16863	C	271	C	785	√	C	309	C	1592	√	C	293	C	1386	√	C	278	C	1218	√
7932440	F1067	G	370	G	1565	√	G	482	G	2353	√	G	393	G	2117	√	G	459	G	2263	√
7933043	Y23809	A	259	A	730	√	A	305	A	1375	√	A	235	A	987	√	A	349	A	1410	√
7933747	Z1300	C	229	C	1024	√	C	262	C	1768	√	C	223	C	1440	√	C	282	C	1449	√
7960491	Y30499	G	368	G	2056	√	G	425	G	3870	√	G	765	G	2975	√	G	1026	G	3571	√
7981718	Z44073	A	148	A	361	√	A	131	A	734	√	A	176	A	776	√	A	147	A	743	√
7991613	F1070	T	222	T	467	√	T	245	T	1033	√	T	239	T	875	√	T	211	T	837	√
8011483	F1074	T	622	T	1803	√	T	653	T	2546	√	T	1500	T	2637	√	T	1586	T	3045	√
8016800	Y144860	G	112	G	292	√	G	109	G	511	√	G	111	G	505	√	G	128	G	486	√
8037382	MF14481	G	257	G	771	√	G	253	G	1437	√	G	252	G	1203	√	G	273	G	1317	√
8041340	F16411	T	322	T	601	√	T	294	T	1425	√	T	352	T	1472	√	T	419	T	1818	√
8045518	Y24192	G	126	G	363	√	G	166	G	771	√	G	257	G	710	√	G	347	G	956	√
8141098	F10012	A	220	A	889	√	A	293	A	1562	√	A	348	A	1515	√	A	320	A	1693	√
8141688	MF6073	G	339	G	835	√	G	424	G	1564	√	G	247	G	1720	√	G	259	G	1563	√
8159342	BZ180	T	158	T	465	√	T	224	T	1028	√	T	229	T	767	√	T	187	T	741	√
8160778	A16438	C	207	C	283	√	C	290	C	916	√	C	343	C	873	√	C	304	C	751	√
8200055	F110	C	293	C	742	√	C	377	C	1574	√	C	358	C	1423	√	C	361	C	1207	√
8219532	F1096	A	306	A	940	√	A	437	A	1963	√	A	337	A	1368	√	A	385	A	1317	√
8238048	F1100	A	95	A	297	√	A	133	A	773	√	A	126	A	541	√	A	184	A	746	√
8239814	MF1071	T	132	T	427	√	T	204	T	854	√	T	135	T	676	√	T	184	T	763	√
8242363	F1101	C	168	C	433	√	C	209	C	946	√	C	173	C	676	√	C	248	C	991	√
8248808	F10036	C	153	C	370	√	C	189	C	851	√	C	359	C	724	√	C	414	C	898	√
8263775	FGC45548	T	91	T	220	√	T	102	T	455	√	T	93	T	333	√	T	83	T	394	√
8265044	F114	T	118	T	167	√	T	118	T	483	√	T	102	T	256	√	T	87	T	316	√
8281256	SK1730	G	270	G	737	√	G	498	G	1361	√	G	259	G	1158	√	G	245	G	1324	√
8319074	A16636	T	301	T	546	√	T	383	T	1224	√	T	174	T	950	√	T	249	T	1017	√
8337340	Y15976	C	458	C	1459	√	C	710	C	3140	√	C	631	C	2639	√	C	743	C	2449	√
8377004	PF6162	C	371	C	1079	√	C	391	C	2159	√	C	384	C	2124	√	C	447	C	2361	√
8389648	A9473	T	87	T	400	√	T	132	T	885	√	T	145	T	796	√	T	166	T	822	√
8414928	Z23404	G	123	G	371	√	G	172	G	839	√	G	137	G	528	√	G	221	G	652	√
8419835	F122	G	70	G	172	√	G	111	G	402	√	G	78	G	297	√	G	91	G	318	√
8428437	M1557	G	215	G	757	√	G	281	G	1638	√	G	213	G	987	√	G	280	G	1338	√
8490089	Y551	G	344	G	1054	√	G	331	G	1805	√	G	287	G	1486	√	G	392	G	1858	√
8490176	ACT6538	C	344	C	1063	√	C	331	C	1813	√	C	268	C	1486	√	C	374	C	1870	√
8512223	F1150	C	270	C	1290	√	C	344	C	2341	√	C	417	C	2201	√	C	406	C	2685	√
8512885	A16609	A	377	A	846	√	A	407	A	1900	√	A	346	A	1365	√	A	482	A	1510	√
8513272	F1154	T	224	T	225	√	T	261	T	730	√	T	271	T	776	√	T	220	T	602	√
8527662	SK1708	T	425	T	1752	√	T	477	T	2704	√	T	444	T	1992	√	T	481	T	2269	√
8529275	FGC33994	C	648	C	1699	√	C	840	C	3486	√	C	712	C	2502	√	C	951	C	2667	√
8545845	MF1605	C	427	C	1130	√	C	603	C	2400	√	C	562	C	1886	√	C	610	C	2166	√
8550334	Y7112	T	328	T	1373	√	T	354	T	2837	√	T	342	T	2105	√	T	430	T	2172	√
8551043	A14899	A	211	A	531	√	A	287	A	1364	√	A	30	A	87	√	A	483	A	1196	√
8552111	F134	A	78	A	226	√	A	88	A	579	√	A	145	A	440	√	A	190	A	407	√
8567110	F1199	G	301	G	1046	√	G	397	G	1920	√	G	289	G	1336	√	G	408	G	1716	√
8568505	F17034	G	296	G	1086	√	G	369	G	1784	√	G	301	G	1240	√	G	373	G	1413	√
8570236	F5481	A	296	A	858	√	A	370	A	1676	√	A	343	A	1371	√	A	390	A	1685	√
8578543	F136	G	704	G	2552	√	G	837	G	4240	√	G	865	G	2736	√	G	1160	G	3490	√
8591107	F5504	T	127	T	601	√	T	152	T	794	√	T	147	T	684	√	T	181	T	806	√
8591567	F140	A	330	A	1748	√	A	382	A	2489	√	A	423	A	1765	√	A	504	A	2070	√
8599126	Y21364	G	62	G	328	√	G	119	G	538	√	G	129	G	474	√	G	98	G	481	√
8605018	FGC3750	G	365	G	803	√	G	380	G	1183	√	G	210	G	1025	√	G	236	G	1235	√
8614317	Z39704	G	368	G	2368	√	G	415	G	2672	√	G	301	G	1984	√	G	367	G	2334	√
8621467	SK1676	A	378	A	2261	√	A	517	A	3288	√	A	353	A	1714	√	A	459	A	2678	√
8624835	F1252	C	466	C	1791	√	C	558	C	3149	√	C	520	C	2336	√	C	750	C	2644	√
8631281	F1260	A	257	A	754	√	A	205	A	1263	√	A	261	A	1224	√	A	331	A	1617	√
8634122	SK1995	G	338	G	680	√	G	371	G	1598	√	G	216	G	1282	√	G	231	G	1396	√
8639564	F17158	C	413	C	1231	√	C	473	C	2256	√	C	378	C	1648	√	C	625	C	2074	√
8647668	Y10420	C	403	C	2195	√	C	528	C	3302	√	C	540	C	3080	√	C	744	C	2849	√
8650993	K10	C	685	C	2480	√	C	692	C	4701	√	C	609	C	3518	√	C	739	C	4209	√
8654898	FGC16889	C	96	C	448	√	C	109	C	574	√	C	120	C	632	√	C	138	C	743	√
8655941	F4110	G	173	G	620	√	G	233	G	1066	√	G	189	G	881	√	G	239	G	1056	√
8656690	F1275	C	153	C	546	√	C	174	C	1162	√	C	189	C	975	√	C	242	C	1132	√
8657982	F1276	T	122	T	280	√	T	172	T	716	√	T	174	T	608	√	T	186	T	601	√
8662220	F14327	C	233	C	667	√	C	276	C	1208	√	C	276	C	1118	√	C	313	C	1364	√
8665694	M417	G	282	G	525	√	G	323	G	882	√	G	328	G	787	√	G	392	G	959	√
8674784	F152	G	163	G	607	√	G	159	G	1028	√	G	168	G	904	√	G	173	G	1040	√
8681300	F6379	C	469	C	2204	√	C	530	C	3398	√	C	435	C	3369	√	C	506	C	3369	√
8682070	YP1102	G	321	G	911	√	G	318	G	1973	√	G	266	G	1685	√	G	280	G	1566	√
8682393	A9457	C	301	C	1164	√	C	333	C	1757	√	C	321	C	1649	√	C	343	C	1463	√
8683333	FGC39587	C	572	C	1668	√	C	673	C	3149	√	C	730	C	2652	√	C	687	C	2384	√
8720944	SK1038	G	429	G	1910	√	G	564	G	2837	√	G	587	G	2949	√	G	628	G	2773	√
8720990	YSC0001299	T	429	T	1902	√	T	560	T	2801	√	T	569	T	2935	√	T	615	T	2759	√
8747488	F155	C	93	C	648	√	C	145	C	1004	√	C	145	C	904	√	C	178	C	1148	√
8749791	SK1717	C	67	C	269	√	C	95	C	563	√	C	110	C	548	√	C	110	C	574	√
8755585	Z25907	G	110	G	558	√	G	162	G	923	√	G	159	G	978	√	G	190	G	1070	√
8765172	F1365	C	135	C	741	√	C	135	C	1047	√	C	170	C	1120	√	C	192	C	1217	√
8775324	F1370	G	456	G	2243	√	G	588	G	3046	√	G	616	G	2963	√	G	701	G	3066	√
8815146	MF14654	A	216	A	1073	√	A	276	A	1930	√	A	274	A	1586	√	A	348	A	1938	√
8841132	F17409	G	362	G	966	√	G	536	G	2830	√	G	750	G	1780	√	G	1046	G	2417	√
8846599	MF7704	T	227	T	641	√	T	321	T	1692	√	T	252	T	860	√	T	357	T	1577	√
8861827	MF14664	T	272	T	542	√	T	339	T	1148	√	T	285	T	767	√	T	383	T	1016	√
8897810	F3750	G	288	G	789	√	G	271	G	1530	√	G	302	G	1014	√	G	314	G	1257	√
8915873	F1411	A	225	A	2523	√	A	115	A	633	√	A	358	A	1508	√	A	315	A	1295	√
8915987	M1811	A	226	A	2444	√	A	117	A	606	√	A	660	A	1458	√	A	586	A	1247	√
8926223	F4124	G	240	G	926	√	G	254	G	1251	√	G	289	G	1524	√	G	362	G	1668	√
8936280	F3880	A	246	A	914	√	A	271	A	1620	√	A	556	A	1182	√	A	710	A	1525	√
8982955	FGC1222	T	321	T	1498	√	A	494	A	3214	√	A	537	A	2630	√	A	531	A	2443	√
8993528	F1437	T	360	T	1030	√	T	478	T	2069	√	T	410	T	1809	√	T	337	T	1474	√
9008677	A5914	C	147	C	441	√	C	155	C	885	√	C	189	C	854	√	C	173	C	722	√
9015710	F1448	A	212	A	891	√	A	299	A	1599	√	A	279	A	1395	√	A	335	A	1609	√
9028801	M2019	G	509	G	1925	√	G	719	G	3616	√	G	714	G	3099	√	G	783	G	2906	√
9037746	F1458	A	215	A	1107	√	A	342	A	1492	√	A	308	A	1126	√	A	372	A	1173	√
9238024	Y137081	G	506	G	1375	√	G	524	G	2358	√	G	502	G	1981	√	G	535	G	1997	√
9238925	Y170104	T	330	T	903	√	T	359	T	1608	√	T	367	T	1477	√	T	355	T	1841	√
9257650	Y170158	A	136	A	497	√	A	170	A	805	√	A	171	A	783	√	A	204	A	649	√
9271322	F1486	C	620	C	2194	√	C	703	C	3607	√	C	750	C	3183	√	C	837	C	3381	√
9285751	Z26108	A	319	A	1312	√	A	486	A	2213	√	A	1048	A	2713	√	A	1119	A	2301	√
9285753	Z26109	A	322	A	1300	√	A	486	A	2177	√	A	1037	A	2693	√	A	1111	A	2283	√
9310248	B66	A	112	A	394	√	A	151	A	654	√	A	187	A	802	√	A	192	A	868	√
9326420	B450	C	487	C	1884	√	C	408	C	2254	√	C	713	C	3194	√	C	630	C	2701	√
9332856	BY78763	A	139	A	701	√	A	99	A	567	√	A	205	A	1020	√	A	229	A	909	√
9544968	Y555	G	257	G	1044	√	G	347	G	1880	√	G	320	G	1722	√	G	311	G	1417	√
9575353	Z25853	T	57	T	362	√	T	63	T	588	√	T	59	T	530	√	T	68	T	703	√
9586037	Z25399	A	99	A	312	√	A	105	A	518	√	A	109	A	551	√	A	120	A	628	√
9625917	SK991	C	262	C	950	√	C	367	C	1739	√	C	321	C	1312	√	C	408	C	1667	√
9677095	F6480	G	415	G	1098	√	G	435	G	1800	√	G	456	G	1670	√	G	519	G	2226	√
9925421	F3759	C	119	C	346	√	C	102	C	584	√	C	107	C	488	√	C	142	C	668	√
9987791	Y164070	A	77	A	275	√	A	109	A	575	√	A	93	A	469	√	A	111	A	539	√
