# Supplementary material for: Developmental validation of a high-resolution panel genotyping 639 Y-chromosome SNP and InDel markers and its evolutionary features in Chinese populations
Source: BMC Genomics. 2023 Oct 12;24:611. doi: 10.1186/s12864-023-09709-3 (PMC10568895; doi:10.1186/s12864-023-09709-3)
Supplement: Supplementary file 9 — Supplementary Material 9 [file 12864_2023_9709_MOESM9_ESM.xlsx]

## Sheet: Table S5
Table S5 Haplogroup assignment in 11 different pedigrees.
Sample ID	Most Downstream Marker	Main Haplogroup	Terminal Haplogroup
JX1	F1894	O	O2a1b1a2a1a1
JX2	F1894	O	O2a1b1a2a1a1
JX3	F1894	O	O2a1b1a2a1a1
JX12	CTS2205	O	O2a2b1a2a2a
JX13	CTS2205	O	O2a2b1a2a2a
JX39	Z2124	R	R1a1a1b2a2
JX40	Z2124	R	R1a1a1b2a2
JX50	F17158	O	O2a2b1a1a1c1b1
JX51	F17158	O	O2a2b1a1a1c1b1
JX54	A12440	O	O1a1a1a1a1a1a1
JX55	A12440	O	O1a1a1a1a1a1a1
JX56	A12440	O	O1a1a1a1a1a1a1
JX70	CTS335	O	O2a2b1a2a1a1b1b2b2a
JX71	CTS335	O	O2a2b1a2a1a1b1b2b2a
JX72	CTS335	O	O2a2b1a2a1a1b1b2b2a
JX73	CTS335	O	O2a2b1a2a1a1b1b2b2a
JX74	CTS335	O	O2a2b1a2a1a1b1b2b2a
JX76	CTS335	O	O2a2b1a2a1a1b1b2b2a
JX77	CTS335	O	O2a2b1a2a1a1b1b2b2a
JX78	CTS335	O	O2a2b1a2a1a1b1b2b2a
JX79	CTS335	O	O2a2b1a2a1a1b1b2b2a
JX80	CTS335	O	O2a2b1a2a1a1b1b2b2a
JX81	SK1748	O	O2a2b1a1a1d1a1
JX82	SK1748	O	O2a2b1a1a1d1a1
JX83	SK1748	O	O2a2b1a1a1d1a1
JX84	SK1748	O	O2a2b1a1a1d1a1
JX85	SK1748	O	O2a2b1a1a1d1a1
JX86	Y157651	O	O1a1a2a1b
JX87	Y157651	O	O1a1a2a1b
JX95	FGC23868	O	O2a2b1a2a1a1b1b2b1a
JX96	FGC23868	O	O2a2b1a2a1a1b1b2b1a
R1	MF2377	O	O1a1a2a1a2
R2	MF2377	O	O1a1a2a1a2
R3	MF2377	O	O1a1a2a1a2
R4	MF2377	O	O1a1a2a1a2
R5	MF2377	O	O1a1a2a1a2
R6	MF2377	O	O1a1a2a1a2
R7	MF2377	O	O1a1a2a1a2
R8	MF2377	O	O1a1a2a1a2
R9	MF2377	O	O1a1a2a1a2
R10	MF2377	O	O1a1a2a1a2
