# Supplementary material for: Developmental validation of a high-resolution panel genotyping 639 Y-chromosome SNP and InDel markers and its evolutionary features in Chinese populations
Source: BMC Genomics. 2023 Oct 12;24:611. doi: 10.1186/s12864-023-09709-3 (PMC10568895; doi:10.1186/s12864-023-09709-3)
Supplement: Supplementary file 10 — Supplementary Material 10 [file 12864_2023_9709_MOESM10_ESM.xlsx]

## Sheet: Table S6
Table S6 Haplogroup assignment in Sample_A, Sample_B, 183 unrelated Liaoning Han individuals, and 11 pedigrees.
Sample ID	Most Downstream Marker	Main Haplogroup	Terminal Haplogroup
Sample_A	CTS335	O	O2a2b1a2a1a1b1b2b2a
Sample_B	CTS335	O	O2a2b1a2a1a1b1b2b2a
DL-440	F81	O	O1a1a1a1a
DL-441	Z2124	R	R1a1a1b2a2
DL-442	Y20949	O	O2a1b1a1a1a1a1b1a
DL-444	F949	N	N1a1b
DL-445	Z23266	O	O1a1a2a1a
DL-446	Y24194, etc.	N	N1b2
DL-448	Y15972, etc.	N	N1b1a2b1
DL-450	SK1780	O	O2a2b2a1a2
DL-451	MF15397	O	O2a2b1a1a1a1a1b1a1b
DL-452	Z41068	D	D1a1a1b2
DL-453	F4084	O	O1a1a2
DL-454	Y173834	O	O2b1a1a1
DL-457	CTS335	O	O2a2b1a2a1a1b1b2b2a
DL-458	SK1740	O	O2a2b1a1a1e2
DL-461	F1626, etc.	Q	Q1a1a1
DL-504	F17	O	O2a1b1a1a1a1a1a1
DL-540	F9935	C	C2b1a2a2
DL-541	M6539	O	O2a2b1a1a1a1a1a1a1
DL-622	M1707	O	O2a2b1a1a1c
DL-535	FGC16889	O	O2a2b1a2a1a1b1b2a1
DL-595	Y23737, etc.	N	N1a2a
DL-626	A16440	O	O2a2b2b1b
DL-423	Y24194, etc.	N	N1b2
DL-525	F717	O	O2a2b2a2a
DL-539	F402	O	O2a2b1a1a1a2a1a1
DL-618	Z23404	O	O1a1a1b1b
DL-406	F4065	N	N1a1a1c
DL-627	F273	O	O2a2b1a2a1a1a2a1
DL-544	MF1551	C	C2b1a1b1a
DL-421	Y173834	O	O2b1a1a1
DL-546	F14249	O	O2a2b1a1a1a3
DL-391	SK1717	O	O2a2b1a1b
DL-500	F314	O	O2a2b1a2a1
DL-602	F1628	O	O1b1a2b1a
DL-419	FGC23471	O	O2a2b1a1a1a2a
DL-520	Y26387	O	O2a1b1a1a1a1e1a1
DL-542	FGC23868	O	O2a2b1a2a1a1b1b2b1a
DL-400	F2887	O	O2a2b1a2a1a1b
DL-628	F618	O	O2a1b1a2
DL-549	F1626, etc.	Q	Q1a1a1
DL-485	F949	N	N1a1b
DL-603	SK1740	O	O2a2b1a1a1e2
DL-462	F1770	O	O2b1a
DL-551	CTS10286	O	O2a2b1a2a1a1a2
DL-399	A16609	O	O2a2b2a1b1
DL-581	Y20949	O	O2a1b1a1a1a1a1b1a
DL-533	MF2377	O	O1a1a2a1a2
DL-410	F1759	O	O1b1a2a1
DL-617	F5477	C	C2b1b1b
DL-639	M6539	O	O2a2b1a1a1a1a1a1a1
DL-538	F1100	O	O2a2a1a2a1a1a2a
DL-569	F930	O	O2a1b1a1a1a1d
DL-427	Z2654	I	I2
DL-431	Y173834	O	O2b1a1a1
DL-465	Y14462	O	O2a1a1b1
DL-481	Y144065	O	O1a3
DL-483	F1458	O	O2a2b1a2a1a1a2a1a1a1a1
DL-473	F9935	C	C2b1a2a2
DL-489	MF1554	C	C2b1a1b1a1
DL-507	F4124	O	O2a2b2a1b
DL-573	F1635	D	D1a1a1a2
DL-572	Y23789	N	N1b1b
DL-571	F2779	O	O2a2b1a1a1a1a1b1a1a
DL-679	MF15397	O	O2a2b1a1a1a1a1b1a1b
DL-409	MF2971	C	C2b1a1a1a1b
DL-411	CTS562	O	O1b2a1b
DL-580	F2137	O	O2a2b1a1a1a1a1b1a
DL-579	F9935	C	C2b1a2a2
DL-415	YP1102	Q	Q1b1a3b
DL-422	L682	O	O1b2a1a2a
DL-430	A16636	O	O2a2b1a1a1a1a1b1a2
DL-433	PH5117	Q	Q1a1a1b
DL-414	CTS9678	O	O2a2b1a1a1c1a1
DL-425	L932, etc.	O	O2a2b1a2a1a4a1
DL-428	Y521, etc.	Q	Q1a1a1a1
DL-402	F17158	O	O2a2b1a1a1c1b1
DL-393	F155	O	O2a2b1a1a1a1a1a1
DL-390	A16609	O	O2a2b2a1b1
DL-564	F1894	O	O2a1b1a2a1a1
DL-562	A5914	R	R1b2
DL-559	Z23266	O	O1a1a2a1a
DL-555	M269	R	R1b1a1b
DL-534	CTS2205	O	O2a2b1a2a2a
DL-575	M7417	Q	Q1a1a2
DL-590	F155	O	O2a2b1a1a1a1a1a1
DL-584	F1458	O	O2a2b1a2a1a1a2a1a1a1a1
DL-583	MF1071	O	O1a1a1a1a1a1e
DL-582	F4124	O	O2a2b2a1b
DL-576	MF1071	O	O1a1a1a1a1a1e
DL-577	Y91142, etc.	C	C2b1a2a1a2
DL-664	CTS335	O	O2a2b1a2a1a1b1b2b2a
DL-417	Y149777, etc.	C	C2b1b1d
DL-610	F6480	C	C2b1a1a1a1a
DL-434	F4528, etc.	Q	Q1a1a1a
DL-416	CTS1875	O	O1b2a1a1a1a
DL-621	M1707	O	O2a2b1a1a1c
DL-394	F155	O	O2a2b1a1a1a1a1a1
DL-597	Y14026	O	O1b1a1a1a1b1a1
DL-530	F110	O	O2a1b1a1a1a1a1
DL-403	L682	O	O1b2a1a2a
DL-436	A9457	O	O2a2b1a1a1c1b
DL-609	MF1071	O	O1a1a1a1a1a1e
DL-616	Y91142, etc.	C	C2b1a2a1a2
DL-404	A16609	O	O2a2b2a1b1
DL-502	SK1717	O	O2a2b1a1b
DL-574	F949	N	N1a1b
DL-613	FGC54474	O	O2a1b1a1a1a1e2
DL-598	CTS1127	O	O1b1a2a1a
DL-429	Y24194, etc.	N	N1b2
DL-666	F2505	O	O2a2b1a2a1a1a1a1a1a1a
DL-681	F316	O	O2a2b1a1a1a1a1a
DL-662	Y23789	N	N1b1b
DL-636	F3830	C	C2a1a1b1a
DL-637	F14494	O	O2a2b1a1a1a4
DL-647	F110	O	O2a1b1a1a1a1a1
DL-651	F14494	O	O2a2b1a1a1a4
DL-653	F7940, etc.	C	C2b1a1a1a
DL-655	CTS7316	O	O2a2b1a1a1c1
DL-656	MF1551	C	C2b1a1b1a
DL-464	F2887	O	O2a2b1a2a1a1b
DL-468	CTS4658	O	O2a2b1a1a1a4a
DL-659	F809	O	O1b1a1a1a1b2a1
DL-665	Y26387	O	O2a1b1a1a1a1e1a1
DL-667	F4110	O	O2a2b2a1a
DL-668	F862	O	O2a2a2
DL-677	F4124	O	O2a2b2a1b
DL-680	F3401	D	D1a1a1a2a
DL-426	F17	O	O2a1b1a1a1a1a1a1
DL-474	Y7112	O	O2a2b1a2a1a1b1b2b
DL-509	SK1776	O	O2a2b2b1a
DL-511	F1894	O	O2a1b1a2a1a1
DL-512	B451	O	O2a2b2a2b
DL-513	Y16154	O	O2a1b1a1a1a1e1a
DL-515	CTS142	N	N1b1a1a
DL-682	F1894	O	O2a1b1a2a1a1
DL-685	SK1776	O	O2a2b2b1a
DL-558	CTS8579	C	C2b1a1a1
DL-517	SK1676	O	O2a1b1a1a1a1k
DL-521	MF1158	O	O2a1b1a2a1a3b
DL-522	MF15281	O	O2a2b1a1a1a1a1b1a1b2a
DL-524	F838	O	O1b1a1b
DL-526	F3916	C	C2b1a1a1a1d
DL-487	Z39663	O	O2a2b1a1a1c1a1a1
DL-491	F17409	D	D1a1a1a1a1b1
DL-492	SK1676	O	O2a1b1a1a1a1k
DL-493	Z39663	O	O2a2b1a1a1c1a1a1
DL-495	CTS1011	O	O2a2b1a2a1a1a1a
DL-497	FGC50625	O	O2a2a1a1b
DL-498	MF1915	C	C2b1a2a2b1a1a1a1
DL-499	Y91142, etc.	C	C2b1a2a1a2
DL-632	F717	O	O2a2b2a2a
DL-634	F717	O	O2a2b2a2a
DL-560	FGC54474	O	O2a1b1a1a1a1e2
DL-565	F1894	O	O2a1b1a2a1a1
DL-566	Z23266	O	O1a1a2a1a
DL-554	F1458	O	O2a2b1a2a1a1a2a1a1a1a1
DL-556	F4249	O	O2a2b1a2a1a1b1b2b1
DL-557	MF1554	C	C2b1a1b1a1
DL-642	F48	O	O2a2b1a2a1a1a1
DL-623	A16609	O	O2a2b2a1b1
DL-470	CTS1127	O	O1b1a2a1a
DL-527	F1626, etc.	Q	Q1a1a1
DL-547	MF1071	O	O1a1a1a1a1a1e
DL-548	M6539	O	O2a2b1a1a1a1a1a1a1
DL-550	A16609	O	O2a2b2a1b1
DL-552	Y23737, etc.	N	N1a2a
DL-568	F1074	O	O2a2b1a1a1a1a2
DL-570	B28	Q	Q1b2
DL-586	F2505	O	O2a2b1a2a1a1a1a1a1a1a
DL-589	F632	O	O2a1b1a1a1a1a
DL-625	F273	O	O2a2b1a2a1a1a2a1
DL-640	MF15268	O	O2a2a1a1b2b2a
DL-641	CTS7789	O	O2a1b1a1a1a1a1a1a1
DL-644	F4528, etc.	Q	Q1a1a1a
DL-648	F819	O	O1a1b
DL-447	MF1071	O	O1a1a1a1a1a1e
DL-387	Y26387	O	O2a1b1a1a1a1e1a1
DL-388	F3830	C	C2a1a1b1a
DL-455	Y144065	O	O1a3
DL-459	FGC66056	O	O1a1a2a2b1
DL-467	CTS335	O	O2a2b1a2a1a1b1b2b2a
DL-545	F1759	O	O1b1a2a1
DL-661	Y24194, etc.	N	N1b2
JX1-3 *	F1894	O	O2a1b1a2a1a1
JX12-13 *	CTS2205	O	O2a2b1a2a2a
JX39-40 *	Z2124	R	R1a1a1b2a2
JX50-51 *	F17158	O	O2a2b1a1a1c1b1
JX54-56 *	A12440	O	O1a1a1a1a1a1a1
JX70-74 *	CTS335	O	O2a2b1a2a1a1b1b2b2a
JX76-80 *	CTS335	O	O2a2b1a2a1a1b1b2b2a
JX81-85 *	SK1748	O	O2a2b1a1a1d1a1
JX86-87 *	Y157651	O	O1a1a2a1b
JX95-96 *	FGC23868	O	O2a2b1a2a1a1b1b2b1a
R1-R10 *	MF2377	O	O1a1a2a1a2
* represent the sample from paternal pedigree
